# Supplementary material for: Diisonicotinium penta­chloridoanti­monate(III) monohydrate
Source: Acta Crystallogr Sect E Struct Rep Online. 2009 May 23;65(Pt 6):m683. doi: 10.1107/S1600536809019072 (PMC2969829; doi:10.1107/S1600536809019072)
Supplement: Supplementary file 2 [file e-65-0m683-Isup2.hkl]

# 
# h,k,l, Fc-squared, Fo-squared, sigma(Fo-squared) and status flag 
# 
data_I
_shelx_title ' 5                      R =  New: P21/c' 
_shelx_refln_list_code          4 
_shelx_F_calc_maximum      326.98 
_exptl_crystal_F_000      1104.00 
_reflns_d_resolution_high  0.7701 
 
loop_ 
 _symmetry_equiv_pos_as_xyz 
 'x, y, z' 
 '-x, y+1/2, -z+1/2' 
 '-x, -y, -z' 
 'x, -y-1/2, z-1/2' 
 
_cell_length_a    10.3340 
_cell_length_b     8.7319 
_cell_length_c    23.6150 
_cell_angle_alpha  90.000 
_cell_angle_beta  106.980 
_cell_angle_gamma  90.000 
 
_shelx_F_squared_multiplier     1.000 
 
loop_ 
 _refln_index_h 
 _refln_index_k 
 _refln_index_l 
 _refln_F_squared_calc 
 _refln_F_squared_meas 
 _refln_F_squared_sigma 
 _refln_observed_status 
   2   0   0     1687.23     1579.90     32.29 o 
   3   0   0      228.36      214.64     10.73 o 
   4   0   0     9648.39     9607.44    266.15 o 
   5   0   0    37978.27    39282.63    909.45 o 
   6   0   0      146.25      137.75     19.53 o 
   7   0   0     2460.24     2351.10    156.90 o 
   8   0   0     3772.84     3706.61    242.00 o 
   9   0   0     8122.31     8421.54    535.09 o 
  10   0   0     3485.60     3661.26    456.23 o 
  11   0   0        0.14        5.67     33.75 o 
  12   0   0      307.29      344.65    130.66 o 
   1   1   0    19625.23    19316.10    195.16 o 
   2   1   0     4636.05     4500.92     53.47 o 
   3   1   0      598.03      555.02     15.60 o 
   4   1   0     2968.39     2986.60     58.06 o 
   5   1   0      220.94      223.48     13.93 o 
   6   1   0     9437.52     9699.60    196.55 o 
   7   1   0     1783.36     1725.52     52.30 o 
   8   1   0       25.57       53.73     16.24 o 
   9   1   0      405.95      500.32     96.10 o 
  10   1   0     1472.30     1472.43    190.67 o 
  11   1   0      829.58      851.09    147.38 o 
  12   1   0      215.56      202.58     83.45 o 
   0   2   0     1838.82     1980.42     35.47 o 
   1   2   0     8034.45     8184.35     79.86 o 
   2   2   0     1200.06     1100.86     22.96 o 
   3   2   0     2489.94     2387.16     49.31 o 
   4   2   0    13011.94    13435.49    234.61 o 
   5   2   0     7088.57     6835.82    142.42 o 
   6   2   0     5052.36     4937.59    112.66 o 
   7   2   0      310.98      290.25     27.71 o 
   8   2   0      797.32      995.49    121.92 o 
   9   2   0      261.46      413.16     46.15 o 
  10   2   0      120.93      132.52     60.46 o 
  11   2   0       12.27       10.84     33.89 o 
  12   2   0      202.89      113.22     72.46 o 
   1   3   0     7753.21     7658.19     92.46 o 
   2   3   0      232.60      327.12     12.06 o 
   3   3   0      159.23      140.84     11.07 o 
   4   3   0     4441.83     4045.65     99.52 o 
   5   3   0       24.31       35.42      8.78 o 
   6   3   0     3615.33     3610.53     99.60 o 
   7   3   0     1431.62     1406.03     70.13 o 
   8   3   0        5.59       43.13     16.93 o 
   9   3   0       17.44      277.84    201.09 o 
  10   3   0      826.14      889.65    149.62 o 
  11   3   0       99.31      160.91     87.39 o 
  12   3   0       19.06        8.66     31.22 o 
   0   4   0    22440.37    22311.44    516.00 o 
   1   4   0     1634.83     1518.81     35.63 o 
   2   4   0      253.98      233.87      9.74 o 
   3   4   0      432.44      476.83     19.20 o 
   4   4   0     6260.51     6330.56    175.99 o 
   5   4   0    14258.62    13891.45    307.70 o 
   6   4   0      579.29      576.71     31.34 o 
   7   4   0     1302.41     1272.75     67.94 o 
   8   4   0     1522.26     1497.00     88.43 o 
   9   4   0     1398.56     1373.16     84.79 o 
  10   4   0      491.17      502.13     68.35 o 
  11   4   0       13.59       28.75     42.42 o 
  12   4   0      238.33      240.43     84.94 o 
   1   5   0    13388.13    13111.28    241.71 o 
   2   5   0    11410.68    11231.40    297.81 o 
   3   5   0     1526.13     1446.18     72.52 o 
   4   5   0      136.52      146.94     19.66 o 
   5   5   0     3196.27     3103.03     93.49 o 
   6   5   0     5050.44     4805.09    141.24 o 
   7   5   0     2782.12     2571.59    129.64 o 
   8   5   0      897.30      839.34     77.17 o 
   9   5   0       18.46       40.17     26.25 o 
  10   5   0      199.92      195.80     71.78 o 
  11   5   0      976.86     1083.70    175.90 o 
   0   6   0     5329.09     5129.70    296.19 o 
   1   6   0     2898.02     2826.56    137.10 o 
   2   6   0       12.50       18.63     22.81 o 
   3   6   0     2226.78     2190.86     95.77 o 
   4   6   0     3275.90     3254.03    132.67 o 
   5   6   0     3125.50     3046.63    131.28 o 
   6   6   0     1669.02     1713.94     92.05 o 
   7   6   0      255.67      309.53     52.25 o 
   8   6   0      830.29      951.37     95.41 o 
   9   6   0      507.20      488.23     77.59 o 
  10   6   0      166.98      224.07     85.98 o 
   1   7   0      593.20      536.80     40.17 o 
   2   7   0      158.50      305.51     44.87 o 
   3   7   0      247.44      387.26     43.53 o 
   4   7   0        1.86       89.01     42.90 o 
   5   7   0      424.71      468.54     49.42 o 
   6   7   0      172.59      275.58     49.48 o 
   7   7   0      103.15      143.47     49.91 o 
   8   7   0      105.33      592.26    284.45 o 
   9   7   0      237.37      241.34     68.84 o 
  10   7   0        6.66       72.22     61.83 o 
   0   8   0        2.10       43.92     44.16 o 
   1   8   0      196.27      238.38     45.33 o 
   2   8   0      216.80      228.29     33.32 o 
   3   8   0      118.14      387.43    133.06 o 
   4   8   0      304.50      447.29     67.76 o 
   5   8   0      626.94      810.84    104.68 o 
   6   8   0      100.74      116.89     34.60 o 
   7   8   0       70.87      123.70     50.51 o 
   8   8   0      199.37      297.64     77.19 o 
   9   8   0      130.64      127.43     54.66 o 
   1   9   0     1499.71     1436.94    117.05 o 
   2   9   0     2542.59     2606.75    180.46 o 
   3   9   0     1777.93     1638.83    142.43 o 
   4   9   0      671.29      682.68     82.98 o 
   5   9   0       93.74      128.34     39.22 o 
   6   9   0     1386.44     1437.80    162.96 o 
   7   9   0     1368.34     1410.27    171.41 o 
   0  10   0     1790.19     1781.73    220.39 o 
   1  10   0      913.32      889.86    106.61 o 
   2  10   0        5.69       18.69     25.22 o 
   3  10   0      582.58      522.74     76.84 o 
   4  10   0      433.79      389.06     68.83 o 
   5  10   0      338.57      418.53     84.60 o 
   6  10   0       31.94       45.44     41.86 o 
   1  11   0      291.99      346.63     75.72 o 
   2  11   0      484.07      543.53     94.13 o 
   3  11   0      260.94      411.08    111.93 o 
 -12   1   1      114.60       89.46     56.66 o 
 -11   1   1      447.28      435.03     98.35 o 
 -10   1   1      136.74      112.61     61.80 o 
  -9   1   1     1589.31     1538.27    113.56 o 
  -8   1   1     1891.42     1988.38     91.79 o 
  -7   1   1      671.38      719.45     31.81 o 
  -6   1   1     2365.39     2489.13     69.03 o 
  -5   1   1     4968.18     5169.26    116.34 o 
  -4   1   1       18.05       32.26      6.00 o 
  -3   1   1     9858.62    10054.80    148.29 o 
  -2   1   1    30486.47    29067.88    695.93 o 
  -1   1   1     1041.91      934.92      9.49 o 
   1   1   1    14912.28    14837.91    150.43 o 
   2   1   1      706.85      711.84     11.73 o 
   3   1   1     1126.87     1225.87     42.62 o 
   4   1   1     1421.18     1297.41     27.34 o 
   5   1   1     3995.86     4121.50    185.95 o 
   6   1   1     3219.20     3285.74    188.60 o 
   7   1   1     1477.85     1441.61     63.85 o 
   8   1   1      152.16      162.62     21.79 o 
   9   1   1      216.76      225.25     51.46 o 
  10   1   1      395.52      448.36     79.28 o 
  11   1   1      289.53      325.03     93.64 o 
  12   1   1        8.09        8.03     24.68 o 
 -12   2   1      260.44      193.08     79.71 o 
 -11   2   1        1.31       11.87     29.43 o 
 -10   2   1     3842.93     4039.02    342.04 o 
  -9   2   1     6364.67     6674.85    275.70 o 
  -8   2   1      585.82      602.70     44.82 o 
  -7   2   1      853.45      814.64     33.12 o 
  -6   2   1     1525.96     1435.69     47.22 o 
  -5   2   1    34020.99    33955.43    597.96 o 
  -4   2   1    12615.86    12149.80    216.56 o 
  -3   2   1        4.11       26.38      5.80 o 
  -2   2   1    14824.57    14464.73    163.45 o 
  -1   2   1    12197.11    11638.34    228.13 o 
   0   2   1    41891.88    40878.06    520.06 o 
   1   2   1     1236.64     1204.23     20.17 o 
   2   2   1     2272.47     2025.80     38.43 o 
   3   2   1    14311.93    14189.09    219.62 o 
   4   2   1    46935.68    49018.68    740.14 o 
   5   2   1     8260.68     8066.36    154.14 o 
   6   2   1      204.68      177.60     11.53 o 
   7   2   1     2102.46     2048.93     82.84 o 
   8   2   1     4332.40     4386.97    165.81 o 
   9   2   1     1853.54     1859.49    155.72 o 
  10   2   1        3.82       35.00     31.71 o 
  11   2   1      424.38      476.92     80.56 o 
  12   2   1      275.10      297.66     59.82 o 
 -12   3   1      541.85      519.92    136.85 o 
 -11   3   1     1054.23     1071.53    169.85 o 
 -10   3   1      918.21      890.23    136.81 o 
  -9   3   1      352.40      365.40     44.62 o 
  -8   3   1     2389.04     2287.96    105.05 o 
  -7   3   1     3109.11     2950.28     91.01 o 
  -6   3   1     2512.38     2574.52     77.02 o 
  -5   3   1      519.28      589.95     28.13 o 
  -4   3   1    10372.96     9989.07    197.16 o 
  -3   3   1    15123.30    14620.16    237.23 o 
  -2   3   1     3630.54     3447.38     65.09 o 
  -1   3   1     1189.94     1242.28     20.92 o 
   0   3   1      308.18      301.91     14.00 o 
   1   3   1     4862.61     4581.58     87.48 o 
   2   3   1    28072.56    28175.43    421.95 o 
   3   3   1     6219.61     6209.51    121.03 o 
   4   3   1     4617.37     4682.03    105.43 o 
   5   3   1     6314.38     6146.95    141.07 o 
   6   3   1     2229.38     2231.73     76.80 o 
   7   3   1     1948.31     1905.43     83.54 o 
   8   3   1      275.42      261.72     30.60 o 
   9   3   1     4230.96     4285.33    185.57 o 
  10   3   1     1855.19     1980.47    161.76 o 
  11   3   1      149.67      163.14     49.02 o 
  12   3   1       64.19      105.97     63.56 o 
 -12   4   1       45.17       51.08     52.17 o 
 -11   4   1      198.35      170.48     76.63 o 
 -10   4   1      963.28      897.00     75.56 o 
  -9   4   1      944.56      837.02     67.87 o 
  -8   4   1     1246.45     1209.20     77.78 o 
  -7   4   1      197.22      217.12     24.65 o 
  -6   4   1       50.32       94.66     19.61 o 
  -5   4   1     1268.61     1181.44     47.46 o 
  -4   4   1     5923.07     5736.30    127.29 o 
  -3   4   1     1063.45      967.93     24.74 o 
  -2   4   1     8784.57     8667.33    208.82 o 
  -1   4   1     9460.28     9226.43    139.72 o 
   0   4   1    14116.41    14005.88    288.23 o 
   1   4   1     9518.81     9712.14    197.44 o 
   2   4   1       60.51       62.89      6.92 o 
   3   4   1     5471.30     5547.05    120.00 o 
   4   4   1      402.15      459.76     28.97 o 
   5   4   1      273.39      389.89     38.59 o 
   6   4   1     1311.60     1267.21     50.34 o 
   7   4   1      160.19      366.55    123.85 o 
   8   4   1      838.11      909.42     67.57 o 
   9   4   1     1312.08     1322.76     96.13 o 
  10   4   1       71.83      101.66     37.07 o 
  11   4   1        0.16       46.45     61.82 o 
 -11   5   1       85.73      213.94    158.36 o 
 -10   5   1      341.97      302.79     64.01 o 
  -9   5   1       27.92       68.73     27.58 o 
  -8   5   1      103.75      138.63     41.74 o 
  -7   5   1       62.81      115.88     24.86 o 
  -6   5   1      762.96      723.11     38.41 o 
  -5   5   1        0.54       22.18     16.94 o 
  -4   5   1      503.79      470.08     34.84 o 
  -3   5   1      170.63      322.36     79.85 o 
  -2   5   1      378.67      465.64     33.66 o 
  -1   5   1     4859.60     4696.43     92.23 o 
   0   5   1        0.57       45.08     12.84 o 
   1   5   1       91.44      163.16     21.39 o 
   2   5   1        4.11       38.41     11.34 o 
   3   5   1     1540.47     1545.45     44.81 o 
   4   5   1      450.93      441.11     23.59 o 
   5   5   1      452.20      501.24     37.77 o 
   6   5   1       51.48      135.45     26.94 o 
   7   5   1      155.50      154.32     25.44 o 
   8   5   1       55.07       74.90     21.86 o 
   9   5   1       58.70      198.86    138.77 o 
  10   5   1       37.00       87.94     61.72 o 
  11   5   1       20.68       98.05     61.68 o 
 -11   6   1       55.12      108.51     90.21 o 
 -10   6   1      588.61      534.12     86.49 o 
  -9   6   1      316.35      424.32     75.37 o 
  -8   6   1       22.18      281.59    107.71 o 
  -7   6   1        0.67       59.21     38.03 o 
  -6   6   1       22.18      120.67     28.07 o 
  -5   6   1     1157.69     1135.47     69.78 o 
  -4   6   1     1218.03     1295.16     83.82 o 
  -3   6   1        2.04       56.77     17.81 o 
  -2   6   1     6332.62     6275.07    203.62 o 
  -1   6   1     8689.25     8410.08    250.65 o 
   0   6   1     5836.14     5762.84    140.62 o 
   1   6   1      746.16      714.82     33.12 o 
   2   6   1      490.31      461.00     36.49 o 
   3   6   1     3860.02     3782.84    145.41 o 
   4   6   1      172.01      396.63    103.84 o 
   5   6   1      137.79      197.69     31.85 o 
   6   6   1      436.05      471.37     68.85 o 
   7   6   1      871.21      803.28     89.32 o 
   8   6   1     1797.38     1622.75    147.35 o 
   9   6   1     1076.83     1016.78    115.06 o 
  10   6   1        4.29       42.60     51.41 o 
 -10   7   1      388.61      429.58    114.09 o 
  -9   7   1       28.26       50.39     34.32 o 
  -8   7   1     1595.07     1632.85    140.31 o 
  -7   7   1     1877.64     2019.34    176.44 o 
  -6   7   1      685.38      871.30    105.68 o 
  -5   7   1      368.89      404.25     54.85 o 
  -4   7   1     2119.13     2138.46    111.58 o 
  -3   7   1    10012.53    10079.92    416.04 o 
  -2   7   1     3240.09     3282.33    171.86 o 
  -1   7   1      368.41      361.60     31.57 o 
   0   7   1      316.56      313.91     25.72 o 
   1   7   1     2711.61     2600.15    108.87 o 
   2   7   1     9974.40    10276.74    344.93 o 
   3   7   1     1661.26     1655.50     91.41 o 
   4   7   1      439.41      456.68     46.38 o 
   5   7   1     1797.93     1777.42    104.37 o 
   6   7   1     2901.67     2890.65    164.51 o 
   7   7   1     2144.58     2098.12    173.11 o 
   8   7   1       76.20       72.18     40.08 o 
   9   7   1      979.72      968.18    126.42 o 
  -9   8   1      790.17      788.22    114.06 o 
  -8   8   1      296.90      290.28     74.93 o 
  -7   8   1      182.53      363.65     82.15 o 
  -6   8   1     1299.61     1388.44    119.53 o 
  -5   8   1     2027.84     1995.13    142.53 o 
  -4   8   1     2821.77     2753.03    173.80 o 
  -3   8   1       37.88       66.42     28.39 o 
  -2   8   1      726.33      775.97     65.55 o 
  -1   8   1     1091.68     1065.36     89.40 o 
   0   8   1      106.14      122.69     33.30 o 
   1   8   1     1796.13     1805.03    122.57 o 
   2   8   1      151.94      154.64     30.93 o 
   3   8   1     3936.03     4030.32    188.55 o 
   4   8   1     2820.23     2822.83    153.12 o 
   5   8   1      316.30      338.61     51.02 o 
   6   8   1       37.34       60.11     26.82 o 
   7   8   1      830.11      881.11    122.52 o 
   8   8   1     1296.44     1392.95    165.88 o 
  -7   9   1      184.27      451.97    138.74 o 
  -6   9   1      136.55      166.43     64.74 o 
  -5   9   1       57.00      132.56     57.00 o 
  -4   9   1       44.52      154.37     44.52 o 
  -3   9   1      636.56      928.11    103.55 o 
  -2   9   1      869.40      816.11     91.34 o 
  -1   9   1       13.00      135.31     66.56 o 
   0   9   1       10.16       15.62     32.73 o 
   1   9   1      622.30      703.24     83.00 o 
   2   9   1      923.57     1190.30    169.04 o 
   3   9   1       10.49       55.36     30.88 o 
   4   9   1      351.35      449.55     76.83 o 
   5   9   1       41.59       88.54     35.25 o 
   6   9   1      103.76      440.38    211.17 o 
   7   9   1      178.37      356.56    115.72 o 
  -6  10   1      101.37      468.92    261.02 o 
  -5  10   1        5.50       96.74     60.27 o 
  -4  10   1       43.76      144.86     53.02 o 
  -3  10   1        1.52       21.16     26.08 o 
  -2  10   1       42.55      322.64    119.74 o 
  -1  10   1      263.85      941.74    210.91 o 
   0  10   1      110.25      173.80     54.97 o 
   1  10   1       56.92       64.52     33.34 o 
   2  10   1       12.00       26.15     28.13 o 
   3  10   1      204.03      222.75     53.75 o 
   4  10   1      133.70      108.30     41.46 o 
   5  10   1        8.13       65.26     46.90 o 
  -3  11   1      913.81      867.91    114.81 o 
  -2  11   1      505.56      539.42     89.90 o 
  -1  11   1        3.92       45.08     34.29 o 
   0  11   1      454.13      434.87     79.67 o 
   1  11   1      810.33      751.14    105.84 o 
   2  11   1     1012.13      945.92    114.92 o 
 -13   0   2      391.37      337.75    136.99 o 
 -12   0   2       54.11       98.42     86.43 o 
 -11   0   2      648.54      672.83    172.47 o 
 -10   0   2     1712.51     1691.21    179.77 o 
  -9   0   2     2359.77     2517.54    215.99 o 
  -8   0   2     2033.77     2104.97    106.19 o 
  -7   0   2       32.43       85.04     28.34 o 
  -6   0   2       25.72       42.95     12.97 o 
  -5   0   2    13311.16    14353.11    504.85 o 
  -4   0   2     5819.22     6090.91    190.40 o 
  -3   0   2     4201.40     4237.37    102.11 o 
  -2   0   2    21482.47    20525.19    530.10 o 
   1   0   2     3684.03     3325.22     47.83 o 
   2   0   2     4935.74     4754.35     88.16 o 
   3   0   2     2109.18     2179.40     79.82 o 
   4   0   2     9208.75     8980.04    322.41 o 
   5   0   2       46.76      121.24     29.10 o 
   6   0   2     6580.06     6731.93    328.20 o 
   7   0   2     3692.03     3706.25    222.26 o 
   8   0   2      443.26      378.43     72.30 o 
   9   0   2     2658.07     2875.33    250.66 o 
  10   0   2       60.13       83.82     49.72 o 
  11   0   2     2147.02     2228.54    245.30 o 
  12   0   2      528.30      557.61    111.67 o 
 -13   1   2      416.88      387.78    111.98 o 
 -12   1   2      793.16      685.87    129.64 o 
 -11   1   2       61.60      121.52     55.38 o 
 -10   1   2       29.30       59.24     33.60 o 
  -9   1   2     1677.73     1820.07    101.91 o 
  -8   1   2     5050.37     5090.80    145.95 o 
  -7   1   2     3819.26     3992.84    111.36 o 
  -6   1   2       14.80       49.52     14.21 o 
  -5   1   2     6507.23     6406.56    134.38 o 
  -4   1   2    11926.21    11711.98    204.47 o 
  -3   1   2    15533.89    15160.53    369.54 o 
  -2   1   2    14563.97    13993.02    159.06 o 
  -1   1   2     4577.27     4548.56     63.78 o 
   1   1   2    12100.99    12229.73    118.23 o 
   2   1   2     8450.88     7875.16     94.88 o 
   3   1   2      129.21      120.34      8.96 o 
   4   1   2     4420.59     4341.26    115.03 o 
   5   1   2    23909.90    24427.50    516.16 o 
   6   1   2     5430.28     5473.69    172.72 o 
   7   1   2       26.31       34.46     11.67 o 
   8   1   2      375.74      401.45     48.43 o 
   9   1   2     1321.18     1411.98    137.32 o 
  10   1   2     1599.37     1689.45    211.55 o 
  11   1   2      439.80      515.33     87.08 o 
  12   1   2      171.07      128.29     50.72 o 
 -12   2   2       45.30       51.57     49.37 o 
 -11   2   2       12.14        3.49     17.06 o 
 -10   2   2       68.48      382.85     98.74 o 
  -9   2   2      428.19      797.41    324.30 o 
  -8   2   2      463.07      450.25     33.42 o 
  -7   2   2      904.99      813.68     35.08 o 
  -6   2   2     1689.70     1595.47     51.59 o 
  -5   2   2      228.19      249.97     18.57 o 
  -4   2   2      437.47      481.27     19.15 o 
  -3   2   2     6217.43     6150.47    105.61 o 
  -2   2   2    35304.35    36363.62    603.70 o 
  -1   2   2      502.89      627.78      9.01 o 
   0   2   2     2444.77     2471.58     48.20 o 
   1   2   2        1.67       24.21      4.93 o 
   2   2   2      206.17      174.43      9.72 o 
   3   2   2      919.29      934.30     35.71 o 
   4   2   2     4749.42     4608.80     87.05 o 
   5   2   2      323.27      292.22     11.96 o 
   6   2   2       62.64      248.04    103.57 o 
   7   2   2        1.52       15.86     11.10 o 
   8   2   2       25.07       47.33     23.71 o 
   9   2   2      109.05      110.84     43.76 o 
  10   2   2        3.60       37.59     26.43 o 
  11   2   2        0.30       20.78     26.41 o 
  12   2   2       16.30       45.69     35.24 o 
 -12   3   2      340.73      323.60    106.73 o 
 -11   3   2      486.79      518.97    128.30 o 
 -10   3   2      381.17      358.29     43.55 o 
  -9   3   2      129.00      249.48     90.14 o 
  -8   3   2      500.44      578.92     98.01 o 
  -7   3   2       59.70       94.03     14.29 o 
  -6   3   2      184.69      179.99     16.97 o 
  -5   3   2     1524.01     1497.72     49.94 o 
  -4   3   2     5408.41     5310.40    121.15 o 
  -3   3   2     2617.97     2726.18     74.72 o 
  -2   3   2     1007.50      980.12     33.25 o 
  -1   3   2     5264.28     5227.52    110.59 o 
   0   3   2       13.07       26.44      6.07 o 
   1   3   2     2204.75     2104.74     45.51 o 
   2   3   2     2188.34     2235.24     50.71 o 
   3   3   2     3222.76     3294.33     74.02 o 
   4   3   2      266.00      345.73     28.94 o 
   5   3   2     3643.19     3663.62     97.32 o 
   6   3   2      902.12      933.39    101.46 o 
   7   3   2      743.61      642.09     44.28 o 
   8   3   2      114.17      332.76    112.13 o 
   9   3   2      101.94      341.87    195.39 o 
  10   3   2      388.42      448.09     64.78 o 
  11   3   2      183.80      169.60     51.94 o 
  12   3   2       39.00       19.91     43.65 o 
 -12   4   2       72.98       47.18     48.79 o 
 -11   4   2      450.09      483.43    110.14 o 
 -10   4   2     1252.12     1210.84    104.55 o 
  -9   4   2     1956.57     2026.05    148.47 o 
  -8   4   2       28.95      148.08     61.30 o 
  -7   4   2     3058.53     2892.12     95.85 o 
  -6   4   2     6342.16     6067.04    160.47 o 
  -5   4   2     6307.59     6053.24    144.79 o 
  -4   4   2       65.03       67.95      8.17 o 
  -3   4   2     3402.05     3416.50    102.60 o 
  -2   4   2     3177.84     2919.50    164.61 o 
  -1   4   2    15651.03    15355.26    204.58 o 
   0   4   2     4446.80     4306.63     88.28 o 
   1   4   2     1809.31     1740.65     45.55 o 
   2   4   2    15589.96    15698.47    288.40 o 
   3   4   2     6435.30     6373.34    141.07 o 
   4   4   2    15940.48    16336.86    343.94 o 
   5   4   2      202.40      224.86     19.49 o 
   6   4   2     6355.05     6188.49    163.13 o 
   7   4   2     3401.83     3295.95    166.42 o 
   8   4   2      689.65      727.04     59.87 o 
   9   4   2      348.27      335.37     41.72 o 
  10   4   2      114.65      124.05     39.61 o 
  11   4   2     1332.02     1281.97    191.84 o 
 -11   5   2       31.22       35.97     41.25 o 
 -10   5   2       55.33       80.92     39.93 o 
  -9   5   2      344.50      411.78     68.86 o 
  -8   5   2     3497.02     3464.01    213.72 o 
  -7   5   2     5940.03     5933.21    302.79 o 
  -6   5   2      194.40      171.65     27.30 o 
  -5   5   2      774.84      740.79     46.30 o 
  -4   5   2     4406.71     4323.04    147.15 o 
  -3   5   2    14221.82    14271.73    388.27 o 
  -2   5   2     7091.78     7050.50    200.88 o 
  -1   5   2     3787.94     3638.80     69.91 o 
   0   5   2    22038.95    21686.74    403.56 o 
   1   5   2    12020.84    12074.85    250.31 o 
   2   5   2     2116.38     2281.29     62.93 o 
   3   5   2       98.93      126.80     12.52 o 
   4   5   2     2325.14     2219.37     71.52 o 
   5   5   2     7209.05     7291.81    195.85 o 
   6   5   2     4007.40     3935.97    131.99 o 
   7   5   2      318.66      367.65     46.11 o 
   8   5   2       66.68       66.07     22.25 o 
   9   5   2     1279.07     1237.28    113.89 o 
  10   5   2     1538.36     1810.93    227.13 o 
  11   5   2      243.58      270.78     74.23 o 
 -11   6   2      209.38      203.94     85.62 o 
 -10   6   2      454.04      480.72     92.47 o 
  -9   6   2      374.67      375.30     67.90 o 
  -8   6   2      658.49      687.59     88.81 o 
  -7   6   2     1010.88     1024.07     71.61 o 
  -6   6   2     3233.20     3304.83    151.29 o 
  -5   6   2      745.88      728.31     55.57 o 
  -4   6   2     1199.70     1168.52     67.51 o 
  -3   6   2      389.99      437.60     39.57 o 
  -2   6   2     3978.54     3962.98    152.05 o 
  -1   6   2     6718.61     6548.48    208.61 o 
   0   6   2       69.86       77.86     15.84 o 
   1   6   2        0.15       18.03     10.82 o 
   2   6   2      128.50      199.45     26.16 o 
   3   6   2     4176.85     4246.61    158.78 o 
   4   6   2     2369.59     2407.57    108.07 o 
   5   6   2        0.11       24.26     13.66 o 
   6   6   2      141.79      171.99     27.71 o 
   7   6   2     1522.51     1583.16    145.67 o 
   8   6   2      331.18      522.31    154.51 o 
   9   6   2       38.63      240.72     84.07 o 
  10   6   2       59.13       32.14     45.98 o 
 -10   7   2        3.11       50.76     50.03 o 
  -9   7   2       24.39       73.97     45.71 o 
  -8   7   2      111.97      224.15    102.65 o 
  -7   7   2       52.70      123.08     31.25 o 
  -6   7   2      668.85      626.41     64.91 o 
  -5   7   2      946.38     1008.64     73.09 o 
  -4   7   2        2.69      219.56     91.60 o 
  -3   7   2       60.27      170.92     35.15 o 
  -2   7   2       53.70       72.25     22.15 o 
  -1   7   2      419.84      371.40     34.78 o 
   0   7   2       65.51       92.55     16.78 o 
   1   7   2       21.80       64.48     27.33 o 
   2   7   2     1596.53     1813.04    162.42 o 
   3   7   2      246.35      213.14     34.71 o 
   4   7   2      315.64      440.95     92.70 o 
   5   7   2      391.63      595.12     94.31 o 
   6   7   2        9.65      574.29    225.05 o 
   7   7   2       10.92      150.96     94.46 o 
   8   7   2      346.46      333.22     74.06 o 
   9   7   2      119.05      180.77     58.80 o 
  -9   8   2       42.19       39.40     35.39 o 
  -8   8   2        9.90       64.02     49.29 o 
  -7   8   2      639.28      721.69    113.70 o 
  -6   8   2     1594.16     1872.51    156.64 o 
  -5   8   2      337.15      377.18     48.12 o 
  -4   8   2       17.28       80.66     31.87 o 
  -3   8   2       85.48      110.61     35.86 o 
  -2   8   2     1517.41     1438.70    116.26 o 
  -1   8   2      696.28      761.58     78.56 o 
   0   8   2       34.25      120.39     32.58 o 
   1   8   2       29.78      159.81     68.38 o 
   2   8   2     1007.45     1155.09     80.61 o 
   3   8   2     3079.91     3282.97    168.50 o 
   4   8   2     1244.74     1641.70    193.26 o 
   5   8   2       59.37      120.72     38.88 o 
   6   8   2      243.74      254.41     61.81 o 
   7   8   2      652.88      703.24    112.20 o 
   8   8   2      121.48      531.74    176.49 o 
  -8   9   2      888.25      901.77    160.16 o 
  -7   9   2      807.20      819.98    125.05 o 
  -6   9   2        0.80        0.54     13.94 o 
  -5   9   2      515.23      511.91     68.74 o 
  -4   9   2      543.47      546.58     73.91 o 
  -3   9   2     2240.69     2200.80    168.81 o 
  -2   9   2      187.35      248.08     52.30 o 
  -1   9   2        4.91      128.21     60.50 o 
   0   9   2     2189.91     2125.04    150.82 o 
   1   9   2     1168.44     1194.15    107.46 o 
   2   9   2     1684.49     1784.30    140.09 o 
   3   9   2      232.97      178.02     46.10 o 
   4   9   2      914.43      942.66    100.40 o 
   5   9   2     1842.19     1727.53    137.87 o 
   6   9   2      485.14      483.38     90.93 o 
   7   9   2        6.55       74.85     52.21 o 
  -6  10   2     1159.96     1146.33    151.21 o 
  -5  10   2      569.04      494.06     74.95 o 
  -4  10   2      172.38      132.02     43.57 o 
  -3  10   2       77.44       86.33     39.16 o 
  -2  10   2     3519.11     3402.60    246.00 o 
  -1  10   2     4142.83     4206.34    332.30 o 
   0  10   2      613.04      630.91     86.56 o 
   1  10   2      116.43      108.19     38.95 o 
   2  10   2      570.58      566.09     85.34 o 
   3  10   2     1130.50     1112.48    116.93 o 
   4  10   2      557.72      580.53     83.06 o 
   5  10   2        1.81        5.51     22.58 o 
  -3  11   2      211.22      275.47     67.94 o 
  -2  11   2      404.97      284.78     66.32 o 
  -1  11   2      144.05      119.54     49.35 o 
   0  11   2      493.57      486.73     84.90 o 
   1  11   2      389.76      424.82     83.11 o 
   2  11   2       62.62      178.15    103.33 o 
 -13   1   3      229.72      204.79     87.52 o 
 -12   1   3       59.11       79.17     54.60 o 
 -11   1   3       27.15       71.05     44.18 o 
 -10   1   3      778.10      858.00     92.22 o 
  -9   1   3     2388.81     2648.46    133.22 o 
  -8   1   3      515.78      553.96     35.57 o 
  -7   1   3     3999.19     4144.58    123.30 o 
  -6   1   3     3111.22     2842.12     77.00 o 
  -5   1   3    10806.11    10635.72    211.15 o 
  -4   1   3    43419.67    43021.22   1177.09 o 
  -3   1   3     1397.56     1508.94     60.32 o 
  -2   1   3     3853.60     3811.71     51.47 o 
  -1   1   3     9148.12     8688.93    130.91 o 
   0   1   3    24800.86    25306.86    209.18 o 
   1   1   3    20327.48    21009.76    251.38 o 
   2   1   3      672.24      785.77     13.06 o 
   3   1   3     2707.73     2375.55    106.55 o 
   4   1   3     3748.92     3950.05    189.99 o 
   5   1   3     3767.66     3655.90    102.47 o 
   6   1   3     4562.42     4461.89    131.26 o 
   7   1   3      337.23      368.64     28.47 o 
   8   1   3      168.72      250.22     42.38 o 
   9   1   3     2826.10     2900.32    181.05 o 
  10   1   3      204.46      199.79     62.01 o 
  11   1   3       10.45       26.26     28.51 o 
  12   1   3      392.10      400.76     83.46 o 
 -12   2   3        5.03       11.78     24.20 o 
 -11   2   3      940.74     1023.43    148.04 o 
 -10   2   3     2129.24     2180.95    153.70 o 
  -9   2   3       75.75      100.80     30.14 o 
  -8   2   3     1583.70     1575.39     61.78 o 
  -7   2   3     1201.78     1146.18     46.57 o 
  -6   2   3     6971.64     6722.83    272.45 o 
  -5   2   3    12045.80    11865.11    238.36 o 
  -4   2   3      587.17      531.90     20.28 o 
  -3   2   3    21773.83    21649.71    349.08 o 
  -2   2   3    36084.88    36779.00    455.77 o 
  -1   2   3     9310.33     9359.45    124.91 o 
   0   2   3     2387.69     2483.11     46.13 o 
   1   2   3    20921.63    21509.61    296.26 o 
   2   2   3    56843.43    58681.40    845.24 o 
   3   2   3      973.92      971.40     49.93 o 
   4   2   3     1567.99     1555.98     31.98 o 
   5   2   3      323.73      447.09     99.01 o 
   6   2   3    10133.38    10229.57    280.40 o 
   7   2   3     2187.95     2097.31     87.97 o 
   8   2   3      159.08      171.15     25.08 o 
   9   2   3      433.08      466.46     58.76 o 
  10   2   3     1831.40     1789.77    138.67 o 
  11   2   3     1411.95     1396.55    127.15 o 
  12   2   3      183.78      197.67     54.47 o 
 -12   3   3     1027.71     1105.07    174.50 o 
 -11   3   3      304.65      299.31     83.94 o 
 -10   3   3      442.79      508.32     53.33 o 
  -9   3   3     4172.19     4442.97    188.25 o 
  -8   3   3     3340.60     3162.68    113.65 o 
  -7   3   3      261.46      244.50     20.60 o 
  -6   3   3      854.85      853.98     36.22 o 
  -5   3   3    18333.65    18136.03    363.33 o 
  -4   3   3    18702.25    18469.46    329.90 o 
  -3   3   3    13657.76    13570.11    211.14 o 
  -2   3   3      108.07      133.33     11.37 o 
  -1   3   3      142.33      148.89      7.70 o 
   0   3   3    34293.07    35231.00    507.25 o 
   1   3   3    44317.45    46561.72   1158.66 o 
   2   3   3     3330.05     3309.61     71.50 o 
   3   3   3     7089.69     7224.63    143.68 o 
   4   3   3     6376.64     6119.99    131.19 o 
   5   3   3    13708.35    13408.37    257.32 o 
   6   3   3     3577.68     3521.03    125.31 o 
   7   3   3      369.33      409.52     53.64 o 
   8   3   3     3860.62     3707.76    162.68 o 
   9   3   3     2685.51     2644.51    183.32 o 
  10   3   3      871.61      860.45     91.67 o 
  11   3   3      165.04      232.78     61.42 o 
 -12   4   3       16.26       19.51     39.47 o 
 -11   4   3       48.95      137.74     71.29 o 
 -10   4   3      267.22      329.42     62.47 o 
  -9   4   3       26.92       96.47     32.12 o 
  -8   4   3      365.41      355.97     31.48 o 
  -7   4   3        8.75       94.16     39.29 o 
  -6   4   3      468.63      487.86     29.65 o 
  -5   4   3      357.03      369.01     21.61 o 
  -4   4   3       23.18      101.21     22.23 o 
  -3   4   3     2400.17     2223.10     75.01 o 
  -2   4   3     7658.49     7579.17    188.20 o 
  -1   4   3     2983.13     2963.60     53.86 o 
   0   4   3        0.85       17.48      6.54 o 
   1   4   3       76.00       86.50      9.37 o 
   2   4   3     1240.10     1443.09     43.81 o 
   3   4   3      162.28      184.47     20.44 o 
   4   4   3     3697.98     3870.01    105.74 o 
   5   4   3      620.65      583.90     31.03 o 
   6   4   3      612.57      989.87    272.38 o 
   7   4   3     3600.88     3476.28    160.47 o 
   8   4   3      407.12      412.40     40.76 o 
   9   4   3      130.50      175.60     34.09 o 
  10   4   3       68.62      131.45     38.84 o 
  11   4   3      187.28      291.04     85.80 o 
 -11   5   3       90.74      116.72     90.85 o 
 -10   5   3        7.51      155.59     57.30 o 
  -9   5   3       64.89     1132.24    470.45 o 
  -8   5   3        8.17      250.35    121.89 o 
  -7   5   3      333.98      421.57     68.90 o 
  -6   5   3      187.58      191.69     27.93 o 
  -5   5   3       32.30       50.82     15.04 o 
  -4   5   3      554.68      654.75     45.48 o 
  -3   5   3     1483.62     1514.18     70.55 o 
  -2   5   3        1.33        0.93      7.25 o 
  -1   5   3     1472.01     1379.56     35.00 o 
   0   5   3      781.92      874.85     33.10 o 
   1   5   3      805.30      778.71     31.73 o 
   2   5   3     1605.71     1586.17     49.78 o 
   3   5   3      169.76      157.00     15.10 o 
   4   5   3      110.92      149.24     20.54 o 
   5   5   3       16.94      259.68     93.25 o 
   6   5   3       83.91       98.34     22.14 o 
   7   5   3      933.11      849.25     61.53 o 
   8   5   3       23.87       43.99     19.39 o 
   9   5   3        2.75       83.73     36.48 o 
  10   5   3        3.20       -6.79     26.91 o 
  11   5   3       35.89       42.07     49.08 o 
 -11   6   3      366.92      378.31    102.81 o 
 -10   6   3      829.94      764.58     98.91 o 
  -9   6   3       91.88      107.70     41.04 o 
  -8   6   3      233.97      369.51     86.72 o 
  -7   6   3      362.77      387.20     47.49 o 
  -6   6   3     3227.14     3017.33    140.25 o 
  -5   6   3     2421.55     2456.73    114.10 o 
  -4   6   3     1337.38     1291.06     70.50 o 
  -3   6   3     7850.16     7884.81    262.08 o 
  -2   6   3    10853.10    11148.68    341.63 o 
  -1   6   3     6400.73     6059.45    195.01 o 
   0   6   3      656.07      609.63     28.36 o 
   1   6   3     4167.52     4070.13    111.47 o 
   2   6   3     3835.32     3828.76    110.43 o 
   3   6   3      655.46     1017.20    196.16 o 
   4   6   3      255.31      321.48     38.08 o 
   5   6   3       39.06       88.40     31.44 o 
   6   6   3     1006.78     1161.82    114.82 o 
   7   6   3     3108.07     3347.00    234.45 o 
   8   6   3      928.99      955.54    110.91 o 
   9   6   3        1.40        9.48     22.35 o 
  10   6   3      287.51      275.20    132.55 o 
 -10   7   3      307.37      291.43     65.83 o 
  -9   7   3      820.34      798.00    105.71 o 
  -8   7   3     1180.90     1160.90    129.70 o 
  -7   7   3      372.88      354.61     46.66 o 
  -6   7   3       42.86       93.91     33.13 o 
  -5   7   3     3323.04     3406.53    158.15 o 
  -4   7   3     2854.54     2807.28    130.85 o 
  -3   7   3     1252.09     1202.37     72.92 o 
  -2   7   3      430.44      435.67     38.96 o 
  -1   7   3      779.79      752.39     50.14 o 
   0   7   3     5028.77     4775.77    166.05 o 
   1   7   3     5043.78     5027.89    182.63 o 
   2   7   3      132.72      148.98     27.68 o 
   3   7   3     2090.93     2110.14    109.53 o 
   4   7   3     3461.42     3443.20    157.39 o 
   5   7   3     1865.00     1791.71    112.46 o 
   6   7   3      410.21      404.61     60.31 o 
   7   7   3       83.62      148.83     41.66 o 
   8   7   3     1704.80     1770.02    175.18 o 
   9   7   3      693.79      699.71    106.70 o 
  -9   8   3       22.20       16.84     27.79 o 
  -8   8   3      118.97      153.10     56.62 o 
  -7   8   3     1555.97     1590.71    133.70 o 
  -6   8   3     2325.00     2424.30    164.38 o 
  -5   8   3      527.40      531.41     63.44 o 
  -4   8   3      135.88      138.57     32.24 o 
  -3   8   3     1306.62     1248.45     79.73 o 
  -2   8   3     2379.96     2454.25    127.11 o 
  -1   8   3     1274.80     1223.69     72.21 o 
   0   8   3      340.73      416.91     53.93 o 
   1   8   3      639.79      618.60     70.46 o 
   2   8   3     7030.44     7209.77    355.04 o 
   3   8   3     4723.12     4809.43    221.41 o 
   4   8   3      177.69      215.18     60.57 o 
   5   8   3      182.64      186.01     40.26 o 
   6   8   3      839.44      884.41     97.74 o 
   7   8   3     1236.60     1388.35    165.57 o 
   8   8   3      239.21      259.18     63.74 o 
  -8   9   3       39.15      204.05     71.44 o 
  -7   9   3      181.98      219.88     69.09 o 
  -6   9   3        1.61      108.83     72.29 o 
  -5   9   3       77.68      125.51     40.71 o 
  -4   9   3      295.73      342.86     62.68 o 
  -3   9   3      106.33      168.28     45.32 o 
  -2   9   3      143.15      132.99     39.54 o 
  -1   9   3     1208.52     1204.55    114.11 o 
   0   9   3      447.61      740.02     87.60 o 
   1   9   3      183.07      372.97     93.91 o 
   2   9   3       15.92       86.17     47.00 o 
   3   9   3      305.05      260.43     53.98 o 
   4   9   3       58.18      186.19     53.63 o 
   5   9   3       23.78      607.00    394.80 o 
   6   9   3      146.68      162.19     62.80 o 
   7   9   3        4.76       -0.42     19.34 o 
  -6  10   3      138.94      250.29    120.57 o 
  -5  10   3        4.27       44.85     33.07 o 
  -4  10   3       12.94       81.64     38.04 o 
  -3  10   3        0.18      257.42    157.32 o 
  -2  10   3      174.06      293.92     91.99 o 
  -1  10   3       42.35      221.68     92.95 o 
   0  10   3       73.24      134.65     46.48 o 
   1  10   3        0.55       30.78     26.64 o 
   2  10   3      223.74      215.16     55.91 o 
   3  10   3      293.56      351.40     67.91 o 
   4  10   3        3.95      154.38     81.08 o 
   5  10   3       40.57       64.08     42.78 o 
  -3  11   3      286.39      276.65     67.54 o 
  -2  11   3       15.69       25.92     28.91 o 
  -1  11   3      355.45      410.93     76.44 o 
   0  11   3      576.20      575.94     89.59 o 
   1  11   3      305.82      345.56     68.07 o 
   2  11   3        0.23        2.44     20.37 o 
 -13   0   4      493.04      594.19    169.86 o 
 -12   0   4      390.60      406.59    138.90 o 
 -11   0   4      343.90      280.94    108.59 o 
 -10   0   4     1016.63     1085.30    194.80 o 
  -9   0   4      170.32      207.32     37.27 o 
  -8   0   4     6904.10     7303.19    291.57 o 
  -7   0   4     3945.25     3786.94    211.90 o 
  -6   0   4     3392.50     3617.88    164.06 o 
  -5   0   4      665.90      747.99     54.58 o 
  -4   0   4    13374.17    14287.92    417.21 o 
  -3   0   4   103516.44    99436.89   4129.52 o 
  -2   0   4     7048.87     7192.87    112.92 o 
  -1   0   4    12192.46    12596.98    238.26 o 
   0   0   4    12199.34    12441.89    145.59 o 
   1   0   4    40316.22    37957.47    659.71 o 
   2   0   4      219.91      280.88     21.07 o 
   3   0   4       10.90       26.31     14.19 o 
   4   0   4     3329.38     3419.51    154.80 o 
   5   0   4    13247.00    13069.52    314.07 o 
   6   0   4    18318.04    18981.99    842.76 o 
   7   0   4     4341.34     4386.46    273.75 o 
   8   0   4      109.02       99.19     43.91 o 
   9   0   4     1120.91     1039.67    130.25 o 
  10   0   4     6802.46     6965.87    532.36 o 
  11   0   4      765.63      848.32    141.32 o 
  12   0   4        5.70       16.23     39.77 o 
 -13   1   4      749.41      733.08    148.27 o 
 -12   1   4      246.06      227.48     76.66 o 
 -11   1   4       70.53       93.86     39.96 o 
 -10   1   4      790.83      841.40     73.43 o 
  -9   1   4     4840.68     4943.24    169.10 o 
  -8   1   4     2145.52     2121.28     87.12 o 
  -7   1   4      204.87      229.61     20.09 o 
  -6   1   4     5262.13     5292.53    129.07 o 
  -5   1   4    13557.51    13397.99    259.26 o 
  -4   1   4     8299.62     8748.34    216.07 o 
  -3   1   4    16918.18    17138.90    345.01 o 
  -2   1   4     6241.11     6034.10    110.42 o 
  -1   1   4    41097.07    42713.82    842.48 o 
   0   1   4    33890.53    33843.18    605.38 o 
   1   1   4    10430.72    10760.57    127.44 o 
   2   1   4      646.23      776.79     41.05 o 
   3   1   4     5392.99     5067.53    212.95 o 
   4   1   4    23040.90    23005.83    448.06 o 
   5   1   4     2702.38     2699.35     79.96 o 
   6   1   4        0.40       41.77     20.39 o 
   7   1   4     1094.86     1121.68     79.94 o 
   8   1   4     2696.30     2567.18    173.44 o 
   9   1   4     3171.39     3274.52    197.38 o 
  10   1   4      194.80      217.09     51.79 o 
  11   1   4       34.07       71.83     36.60 o 
  12   1   4      190.56      211.85     61.49 o 
 -13   2   4        3.73       -3.91     32.60 o 
 -12   2   4       64.36       72.66     60.80 o 
 -11   2   4      175.60      246.04     77.62 o 
 -10   2   4        0.07      100.97     65.92 o 
  -9   2   4      461.57      445.47     35.47 o 
  -8   2   4     1234.52     1226.22     69.48 o 
  -7   2   4     1084.79     1061.92     46.29 o 
  -6   2   4      291.20      283.73     20.51 o 
  -5   2   4      391.80      393.96     20.35 o 
  -4   2   4       18.84       40.83      6.94 o 
  -3   2   4      243.33      278.43     14.51 o 
  -2   2   4     3805.24     3587.94     88.80 o 
  -1   2   4     1520.58     1580.48     34.59 o 
   0   2   4     6412.24     6601.88    101.63 o 
   1   2   4     2484.72     2500.67     76.21 o 
   2   2   4    10342.49    10628.04    173.50 o 
   3   2   4     9756.60     9689.81    281.18 o 
   4   2   4     4360.12     4292.91    116.76 o 
   5   2   4     2015.69     2113.33    148.82 o 
   6   2   4      531.08      542.56     40.48 o 
   7   2   4      243.34      244.79     26.97 o 
   8   2   4      228.11      218.95     40.09 o 
   9   2   4      673.89      627.60     75.26 o 
  10   2   4      183.03      188.82     50.25 o 
  11   2   4      387.94      429.86     76.38 o 
  12   2   4        8.98       -1.61     13.40 o 
 -12   3   4        7.66       64.56     59.93 o 
 -11   3   4       45.47      117.04     52.81 o 
 -10   3   4      323.81      359.15     55.64 o 
  -9   3   4      848.59      900.03     69.03 o 
  -8   3   4       51.68       83.06     17.33 o 
  -7   3   4      899.53      896.27     42.63 o 
  -6   3   4     1272.59     1226.16     47.61 o 
  -5   3   4     1904.29     1920.45     63.48 o 
  -4   3   4      430.14      398.87     24.47 o 
  -3   3   4       27.71       62.88      9.55 o 
  -2   3   4     1714.10     1685.28     30.91 o 
  -1   3   4     1069.54      986.96     33.37 o 
   0   3   4    10848.46    10339.30    205.44 o 
   1   3   4      232.92      226.71     12.98 o 
   2   3   4     1021.15     1136.72     75.01 o 
   3   3   4     1910.49     1909.83     93.23 o 
   4   3   4     3884.51     4021.98    117.14 o 
   5   3   4       32.76      119.12     32.88 o 
   6   3   4       73.05      235.78     95.15 o 
   7   3   4     1393.27     1478.61     81.99 o 
   8   3   4      257.43      287.46     41.34 o 
   9   3   4      214.05      239.26     50.06 o 
  10   3   4        9.99        2.53     15.35 o 
  11   3   4       34.32       41.04     29.24 o 
 -12   4   4      227.45      295.12     94.15 o 
 -11   4   4      831.76      780.89    132.25 o 
 -10   4   4      857.23      874.26     91.97 o 
  -9   4   4        1.99       45.74     26.39 o 
  -8   4   4     3872.29     3702.35    130.42 o 
  -7   4   4     3671.97     3550.87    122.32 o 
  -6   4   4     1756.61     1669.23     58.52 o 
  -5   4   4      503.21      505.27     24.71 o 
  -4   4   4      301.56      336.37     33.03 o 
  -3   4   4     5283.59     5264.15    147.91 o 
  -2   4   4     6769.05     6268.98    161.12 o 
  -1   4   4      360.94      388.97     23.37 o 
   0   4   4     5464.34     5665.88    117.39 o 
   1   4   4     6447.80     6301.59    135.72 o 
   2   4   4    12481.82    12433.59    253.38 o 
   3   4   4     8360.05     8224.15    196.91 o 
   4   4   4       72.49      225.39     64.94 o 
   5   4   4     3348.57     3503.28    141.71 o 
   6   4   4     3454.89     3595.24    160.53 o 
   7   4   4      348.24      403.55     77.22 o 
   8   4   4      130.47      131.50     25.46 o 
   9   4   4      308.26      326.91     51.20 o 
  10   4   4      764.48      795.88     99.08 o 
  11   4   4      513.77      617.44    117.57 o 
 -11   5   4      105.00      162.19     64.40 o 
 -10   5   4      738.94      756.53     93.17 o 
  -9   5   4     2698.27     2643.48    183.80 o 
  -8   5   4     4070.80     3955.61    183.76 o 
  -7   5   4        9.34       29.82     16.49 o 
  -6   5   4     1421.72     1399.08     73.92 o 
  -5   5   4     3412.26     3299.36    125.68 o 
  -4   5   4     7889.01     7690.11    239.24 o 
  -3   5   4     2197.45     2221.85     88.19 o 
  -2   5   4    10700.53    10492.42    283.64 o 
  -1   5   4    25533.88    25508.98    604.12 o 
   0   5   4     1828.81     1775.71     53.40 o 
   1   5   4      438.24      450.89     23.33 o 
   2   5   4        0.42       23.14      8.11 o 
   3   5   4     3505.34     3462.30    100.12 o 
   4   5   4    10915.92    10920.79    271.44 o 
   5   5   4     3374.07     3277.04    113.14 o 
   6   5   4        0.09       64.76     33.03 o 
   7   5   4       90.30      159.27     35.41 o 
   8   5   4     1976.84     1940.21    105.89 o 
   9   5   4     1829.29     1644.19    200.03 o 
  10   5   4        3.50       28.43     44.83 o 
 -11   6   4      147.04      165.73     82.97 o 
 -10   6   4      128.33      120.10     46.09 o 
  -9   6   4       15.98       36.12     23.52 o 
  -8   6   4     1008.08      984.55     74.70 o 
  -7   6   4     2427.23     2504.88    127.56 o 
  -6   6   4      354.91      411.96     49.54 o 
  -5   6   4        3.58       24.11     14.14 o 
  -4   6   4      951.46      884.39     58.38 o 
  -3   6   4     3428.02     3421.18    141.73 o 
  -2   6   4     6944.44     6562.55    269.69 o 
  -1   6   4        0.59       61.30     21.18 o 
   0   6   4     1672.38     1597.96     55.59 o 
   1   6   4     2457.86     2491.18     79.54 o 
   2   6   4     3126.14     3155.80     97.91 o 
   3   6   4     4398.85     4361.22    128.81 o 
   4   6   4      555.33      571.29     33.74 o 
   5   6   4     2576.64     2553.93    116.40 o 
   6   6   4     1351.72     1589.60    144.40 o 
   7   6   4      476.36      901.52    304.93 o 
   8   6   4       87.42      164.48     62.87 o 
   9   6   4      492.80      589.07    121.85 o 
  10   6   4      772.67      727.00    142.93 o 
 -10   7   4        0.58      265.74    246.33 o 
  -9   7   4        4.18       25.08     45.31 o 
  -8   7   4       20.98       19.21     25.34 o 
  -7   7   4       27.31       55.33     24.43 o 
  -6   7   4      152.10      421.83    132.16 o 
  -5   7   4       84.34      282.64     73.63 o 
  -4   7   4      338.02      374.59     42.51 o 
  -3   7   4     1632.12     1453.91     81.21 o 
  -2   7   4        9.89       95.35     35.23 o 
  -1   7   4       77.64      244.19     50.98 o 
   0   7   4       90.74      285.94    107.77 o 
   1   7   4      441.79      471.51     40.43 o 
   2   7   4      317.23      604.39    180.62 o 
   3   7   4      955.83     1468.84    331.55 o 
   4   7   4      225.14      560.50    129.71 o 
   5   7   4       67.26      214.20     38.76 o 
   6   7   4       51.28      145.51     38.88 o 
   7   7   4        3.05       38.29     28.86 o 
   8   7   4       19.38      245.05    107.88 o 
   9   7   4        7.34      116.83     96.51 o 
  -9   8   4        3.96       21.78     28.74 o 
  -8   8   4      333.17      313.83     71.62 o 
  -7   8   4      658.41      816.78     93.30 o 
  -6   8   4      311.11      365.90     59.87 o 
  -5   8   4       67.27       89.72     34.31 o 
  -4   8   4        0.59       12.52     14.83 o 
  -3   8   4        3.21       15.66     17.26 o 
  -2   8   4     1531.11     1474.25     90.03 o 
  -1   8   4      130.73      125.37     25.82 o 
   0   8   4      188.61      240.35     46.91 o 
   1   8   4      494.93     1347.51    434.49 o 
   2   8   4     1615.53     2347.56    230.32 o 
   3   8   4     1308.31     2001.08    455.48 o 
   4   8   4      107.24      141.05     32.53 o 
   5   8   4      267.70      282.83     41.06 o 
   6   8   4       59.44      226.86     87.52 o 
   7   8   4       29.37      563.82    232.15 o 
   8   8   4       28.53       52.69     33.86 o 
  -8   9   4      522.40      559.23    126.97 o 
  -7   9   4      184.57      165.77     56.99 o 
  -6   9   4      891.34      919.04    101.59 o 
  -5   9   4      849.21      868.39     92.59 o 
  -4   9   4      584.96      575.84     73.14 o 
  -3   9   4      681.82      622.10     74.45 o 
  -2   9   4      379.72      344.40     58.14 o 
  -1   9   4     2266.87     2405.40    178.27 o 
   0   9   4     1456.06     1421.83    125.51 o 
   1   9   4      397.13      417.91     64.04 o 
   2   9   4       12.38       22.65     24.33 o 
   3   9   4     1973.43     2064.24    162.21 o 
   4   9   4     1792.97     1816.59    145.89 o 
   5   9   4      120.99      147.85     55.15 o 
   6   9   4      191.65      157.63     66.01 o 
   7   9   4      313.40      298.61     80.44 o 
  -6  10   4      532.19      551.93    149.37 o 
  -5  10   4        6.02        7.67     21.31 o 
  -4  10   4      300.18      289.66     59.91 o 
  -3  10   4     2486.14     2428.47    192.09 o 
  -2  10   4     3195.15     3143.01    221.17 o 
  -1  10   4       57.40       97.80     41.62 o 
   0  10   4      212.06      179.89     52.16 o 
   1  10   4      280.64      258.16     55.75 o 
   2  10   4      878.49      857.49    104.46 o 
   3  10   4      615.07      637.65     85.49 o 
   4  10   4       24.30       35.31     40.67 o 
   5  10   4      628.41      633.06    115.00 o 
  -3  11   4       12.13       20.68     27.05 o 
  -2  11   4      134.86      126.21     51.60 o 
  -1  11   4      383.30      438.50     82.51 o 
   0  11   4       75.05      128.13     46.75 o 
   1  11   4       10.84       24.28     27.08 o 
   2  11   4        0.09       -6.80     23.35 o 
 -13   1   5       70.75      119.14     64.90 o 
 -12   1   5       54.71       66.27     48.28 o 
 -11   1   5      143.25      125.46     49.30 o 
 -10   1   5      983.98     1015.31    127.30 o 
  -9   1   5     2771.34     2934.35    126.90 o 
  -8   1   5      709.81      691.56     40.34 o 
  -7   1   5        4.16       50.25     11.73 o 
  -6   1   5     1862.08     1871.83     66.17 o 
  -5   1   5     3739.07     3689.26     89.00 o 
  -4   1   5      903.83      990.84     35.17 o 
  -3   1   5    20039.88    21548.00    609.19 o 
  -2   1   5    15765.60    16178.39    217.34 o 
  -1   1   5    16252.99    15771.65    333.47 o 
   0   1   5     4575.96     4813.23     72.36 o 
   1   1   5      279.83      247.89     10.48 o 
   2   1   5     8097.20     8273.04    158.35 o 
   3   1   5      335.78      482.77     59.65 o 
   4   1   5     2091.87     2026.48     60.64 o 
   5   1   5     6922.28     6701.81    169.16 o 
   6   1   5      394.13      412.66     29.57 o 
   7   1   5     5291.62     5250.17    228.38 o 
   8   1   5      955.47      965.43     95.10 o 
   9   1   5       29.41       98.02     34.49 o 
  10   1   5       26.70       75.79     37.74 o 
  11   1   5      414.40      438.97     75.13 o 
 -13   2   5      551.82      621.74    151.41 o 
 -12   2   5     1381.49     1517.69    165.42 o 
 -11   2   5      833.41      904.65    138.48 o 
 -10   2   5       74.59       63.26     22.60 o 
  -9   2   5     2580.36     2565.76    107.81 o 
  -8   2   5     9503.48     9679.27    273.47 o 
  -7   2   5     4655.59     4564.30    130.22 o 
  -6   2   5     1720.13     1694.31     56.58 o 
  -5   2   5      402.38      398.87     20.51 o 
  -4   2   5    17723.38    17562.72    338.87 o 
  -3   2   5    19276.06    18581.07    296.70 o 
  -2   2   5     2497.32     2440.24     46.01 o 
  -1   2   5       74.01       86.06      6.64 o 
   0   2   5    16321.00    16615.58    243.49 o 
   1   2   5   106914.91   111851.99   2015.91 o 
   2   2   5    12024.97    11941.41    200.19 o 
   3   2   5       39.97       60.93      6.45 o 
   4   2   5      107.34       99.88     12.77 o 
   5   2   5     6382.79     6216.13    177.39 o 
   6   2   5    13762.65    12914.48    377.87 o 
   7   2   5        0.84       36.69     13.71 o 
   8   2   5     2858.03     2932.24    185.40 o 
   9   2   5      434.18      401.74     57.73 o 
  10   2   5     1715.62     1774.78    147.14 o 
  11   2   5     1036.40     1084.80    119.18 o 
 -12   3   5       55.66       96.03     58.63 o 
 -11   3   5      701.64      666.03    112.42 o 
 -10   3   5     1933.44     1857.26    139.24 o 
  -9   3   5      459.60      410.10     34.37 o 
  -8   3   5      182.31      250.15     26.46 o 
  -7   3   5      369.07      353.51     26.76 o 
  -6   3   5     5584.17     5405.05    141.03 o 
  -5   3   5    10138.52     9911.67    256.96 o 
  -4   3   5       25.95       50.29     16.76 o 
  -3   3   5      122.19      113.08     10.88 o 
  -2   3   5     3886.53     3796.75     93.82 o 
  -1   3   5    15599.87    16070.35    256.78 o 
   0   3   5    12944.19    12759.84    219.53 o 
   1   3   5      176.47      183.39     12.01 o 
   2   3   5    12299.06    12481.93    236.65 o 
   3   3   5     5672.20     5731.96    159.15 o 
   4   3   5     4208.30     4146.28     94.72 o 
   5   3   5       25.25       40.46     12.25 o 
   6   3   5     2480.65     2460.07    112.48 o 
   7   3   5     3907.25     3841.14    151.35 o 
   8   3   5     1379.94     1281.72     75.15 o 
   9   3   5      169.90      161.02     44.90 o 
  10   3   5        0.81       14.32     22.10 o 
  11   3   5      229.65      259.97     60.39 o 
 -12   4   5      437.43      424.15    101.67 o 
 -11   4   5      142.51      108.24     38.08 o 
 -10   4   5      202.88      158.28     42.58 o 
  -9   4   5      184.25      221.11     47.91 o 
  -8   4   5      729.35      717.47     57.38 o 
  -7   4   5     2806.73     2742.58     93.99 o 
  -6   4   5       99.45      108.58     14.00 o 
  -5   4   5     7392.36     7216.64    166.04 o 
  -4   4   5    23110.30    22076.34    376.78 o 
  -3   4   5     8220.37     8046.99    209.43 o 
  -2   4   5     5477.36     5453.85    145.99 o 
  -1   4   5      506.30      546.54     27.65 o 
   0   4   5     6330.01     6130.69    139.51 o 
   1   4   5     4173.90     4376.12    104.92 o 
   2   4   5      303.54      356.28     31.93 o 
   3   4   5      381.20      456.07     56.96 o 
   4   4   5     2284.71     2278.92     71.59 o 
   5   4   5     4097.16     4025.59    110.86 o 
   6   4   5     4541.19     4537.77    175.62 o 
   7   4   5     1309.07     1298.72     74.58 o 
   8   4   5       43.68       50.19     19.37 o 
   9   4   5      620.64      683.11     77.39 o 
  10   4   5      589.00      564.43     79.47 o 
  11   4   5       79.50       89.51     53.64 o 
 -11   5   5        8.47       73.78     65.29 o 
 -10   5   5      112.31      206.48     52.76 o 
  -9   5   5       90.24      163.12     45.93 o 
  -8   5   5      508.54      561.35     51.73 o 
  -7   5   5      285.74      312.86     41.01 o 
  -6   5   5       24.20      106.54     24.86 o 
  -5   5   5      979.98     1038.11     60.06 o 
  -4   5   5      598.84      547.23     42.17 o 
  -3   5   5     1818.50     1719.33     77.25 o 
  -2   5   5      732.59      759.14     45.21 o 
  -1   5   5      255.29      351.72     31.45 o 
   0   5   5     4223.64     4252.45    106.86 o 
   1   5   5       50.99       61.83     10.95 o 
   2   5   5      506.73      459.18     26.17 o 
   3   5   5      598.76      655.81     64.50 o 
   4   5   5      102.41      361.53    124.93 o 
   5   5   5       53.87      158.97     44.67 o 
   6   5   5      342.42      303.36     37.56 o 
   7   5   5      637.25     1003.75    321.40 o 
   8   5   5      117.47      268.80     48.45 o 
   9   5   5      136.43      133.13     65.27 o 
  10   5   5      115.19      170.83     60.81 o 
 -11   6   5      209.25      254.96    148.93 o 
 -10   6   5       68.86      151.48     59.17 o 
  -9   6   5        4.46      353.26    182.44 o 
  -8   6   5      269.18      358.77     46.34 o 
  -7   6   5     1194.87     1258.57     84.02 o 
  -6   6   5     1793.00     1759.07    106.19 o 
  -5   6   5      206.02      227.80     32.22 o 
  -4   6   5     3398.45     3355.22    144.07 o 
  -3   6   5     4217.38     4192.09    159.45 o 
  -2   6   5      587.57      590.48     46.09 o 
  -1   6   5      110.43      126.75     20.42 o 
   0   6   5       17.54       64.22     26.96 o 
   1   6   5      189.10      191.47     22.25 o 
   2   6   5       11.10       75.03     18.87 o 
   3   6   5       97.98      114.80     17.39 o 
   4   6   5      111.47      163.17     28.87 o 
   5   6   5     2048.68     2140.50     91.86 o 
   6   6   5     3010.69     3157.84    183.44 o 
   7   6   5      469.50      509.53     66.19 o 
   8   6   5       72.90       63.08     38.96 o 
   9   6   5      196.02      239.30     80.52 o 
  10   6   5      160.44      203.20     66.03 o 
 -10   7   5      873.96      930.82    150.17 o 
  -9   7   5      382.29      366.86     71.96 o 
  -8   7   5      221.25      211.43     40.30 o 
  -7   7   5      663.04      712.25     70.51 o 
  -6   7   5     5099.84     5059.74    254.08 o 
  -5   7   5     3300.39     3326.86    156.02 o 
  -4   7   5     1743.32     1580.10     90.90 o 
  -3   7   5       74.35       79.48     21.69 o 
  -2   7   5     1532.09     1429.36     80.20 o 
  -1   7   5     7529.22     7394.35    259.44 o 
   0   7   5     2947.49     2808.10    114.07 o 
   1   7   5        4.59       36.28     19.42 o 
   2   7   5     4377.35     4354.84    174.78 o 
   3   7   5     5758.38     5814.62    230.95 o 
   4   7   5     2765.99     2746.34    137.26 o 
   5   7   5      938.33      935.19     68.63 o 
   6   7   5      666.86      624.28     75.81 o 
   7   7   5     2600.71     2709.94    221.70 o 
   8   7   5      976.70     1016.53    134.77 o 
   9   7   5      123.96      159.84     62.03 o 
  -9   8   5      235.69      250.45     86.93 o 
  -8   8   5      477.08      486.38     89.73 o 
  -7   8   5     1555.33     1512.53    124.12 o 
  -6   8   5      148.94      158.83     40.52 o 
  -5   8   5      335.44      381.65     60.36 o 
  -4   8   5      826.06      782.80     63.84 o 
  -3   8   5      382.37      425.87     45.91 o 
  -2   8   5     2762.66     2735.81    135.24 o 
  -1   8   5       61.35       97.90     23.78 o 
   0   8   5     3634.53     3428.23    193.09 o 
   1   8   5     5142.27     5120.45    264.17 o 
   2   8   5     1765.90     1741.50    100.70 o 
   3   8   5      103.46      141.35     29.48 o 
   4   8   5      733.88      730.29     64.68 o 
   5   8   5      908.86      859.97     90.39 o 
   6   8   5     1085.19     1111.30    126.40 o 
   7   8   5       38.51       39.26     31.97 o 
   8   8   5       50.12      105.25     48.20 o 
  -8   9   5      195.36      221.51     90.98 o 
  -7   9   5       15.80      169.14     93.24 o 
  -6   9   5      526.52      570.58     81.45 o 
  -5   9   5      577.24      520.46     65.08 o 
  -4   9   5        2.85      256.10    119.55 o 
  -3   9   5        0.97       38.17     27.54 o 
  -2   9   5       88.23      406.23    127.65 o 
  -1   9   5      629.85      841.79     99.45 o 
   0   9   5       62.93      130.14     40.40 o 
   1   9   5       63.39       92.94     36.95 o 
   2   9   5       39.27      268.46    134.32 o 
   3   9   5       74.03      681.48    225.05 o 
   4   9   5      317.17      846.77    341.30 o 
   5   9   5       49.10      126.07     57.03 o 
   6   9   5        0.51       58.11     46.70 o 
  -6  10   5        3.58       40.94     55.98 o 
  -5  10   5        0.06      174.21     91.87 o 
  -4  10   5        3.91      330.67    163.34 o 
  -3  10   5        3.30      136.18     53.99 o 
  -2  10   5       97.80      157.01     53.37 o 
  -1  10   5       48.80      256.07    144.49 o 
   0  10   5      197.30      200.23     49.45 o 
   1  10   5      110.02      117.82     42.34 o 
   2  10   5       54.26      246.23    129.72 o 
   3  10   5        0.16      148.57     49.69 o 
   4  10   5       95.92      157.76     65.26 o 
   5  10   5        8.69      204.75     94.92 o 
  -2  11   5      451.19      431.44     79.10 o 
  -1  11   5      987.22      959.42    121.68 o 
   0  11   5      167.31      121.86     45.91 o 
   1  11   5       16.67       44.18     32.12 o 
 -13   0   6      818.65      698.86    184.51 o 
 -12   0   6      658.45      691.11    155.41 o 
 -11   0   6      790.93      715.42    155.47 o 
 -10   0   6        7.76       35.51     30.28 o 
  -9   0   6     6781.81     7181.81    385.17 o 
  -8   0   6    13800.71    14468.13    538.74 o 
  -7   0   6      979.57      963.15     79.11 o 
  -6   0   6      460.38      485.92     35.79 o 
  -5   0   6     5792.49     6005.56    247.75 o 
  -4   0   6   102579.82   100109.62   3754.63 o 
  -3   0   6    45650.48    47386.14   1709.77 o 
  -2   0   6      724.92      794.37     19.84 o 
  -1   0   6     1851.67     1734.15     31.19 o 
   0   0   6      715.66      767.25     25.28 o 
   1   0   6    29273.92    27163.21    620.56 o 
   2   0   6    20483.58    20921.73    478.58 o 
   3   0   6     2996.72     3036.73    135.13 o 
   4   0   6     7216.08     6772.47    290.92 o 
   5   0   6    27021.03    26083.87   1059.46 o 
   6   0   6    11166.57    11000.35    559.66 o 
   7   0   6     1670.19     1637.73    143.03 o 
   8   0   6     1085.71     1155.00    134.23 o 
   9   0   6      524.93      552.22     94.23 o 
  10   0   6     1724.63     1766.70    203.54 o 
  11   0   6       12.64       20.15     39.43 o 
 -13   1   6        0.15        4.78     26.14 o 
 -12   1   6      146.41      152.27     63.63 o 
 -11   1   6      224.40      220.60     68.24 o 
 -10   1   6     1623.01     1582.37    102.38 o 
  -9   1   6      410.25      432.04     43.33 o 
  -8   1   6     1484.87     1496.79     64.12 o 
  -7   1   6      708.84      701.77     34.57 o 
  -6   1   6      179.21      195.71     18.52 o 
  -5   1   6     4819.84     4849.61    113.66 o 
  -4   1   6       93.89       93.81     10.42 o 
  -3   1   6     9536.13    10504.59    579.68 o 
  -2   1   6     4543.34     4327.67     42.87 o 
  -1   1   6       10.02       31.36      7.17 o 
   0   1   6       26.05       63.83     13.37 o 
   1   1   6     1987.58     2055.39     45.34 o 
   2   1   6    18089.64    17701.69    326.83 o 
   3   1   6     4235.14     4359.12    132.68 o 
   4   1   6      173.58      194.34     14.67 o 
   5   1   6     2841.70     2732.99     85.45 o 
   6   1   6     3285.96     3148.46    103.22 o 
   7   1   6      523.54      532.21     60.76 o 
   8   1   6      992.21      947.32     82.36 o 
   9   1   6      199.02      207.41     48.55 o 
  10   1   6      894.25      982.23    103.46 o 
  11   1   6      669.50      685.61     99.58 o 
 -13   2   6      187.50      184.42     83.91 o 
 -12   2   6      123.35      284.68    121.15 o 
 -11   2   6        6.82      118.51    100.30 o 
 -10   2   6      190.77      214.43     37.35 o 
  -9   2   6      885.76      959.77     58.62 o 
  -8   2   6      689.62      753.74     52.05 o 
  -7   2   6      798.24      820.34     40.98 o 
  -6   2   6       40.90       50.26     11.89 o 
  -5   2   6     1084.04     1129.85     39.44 o 
  -4   2   6     2502.69     2514.59     64.54 o 
  -3   2   6      217.63      264.88     14.74 o 
  -2   2   6      886.22      902.12     28.87 o 
  -1   2   6      499.56      534.68     21.15 o 
   0   2   6    26245.71    26306.31    392.51 o 
   1   2   6    21468.66    22422.46    363.63 o 
   2   2   6     5645.29     5763.61    112.20 o 
   3   2   6      149.44      216.39     32.50 o 
   4   2   6      236.86      241.69     20.12 o 
   5   2   6      189.88      224.58     25.78 o 
   6   2   6       14.25      126.29     53.34 o 
   7   2   6      108.56      173.38     49.62 o 
   8   2   6       69.69      134.76     43.81 o 
   9   2   6      424.98      444.95     66.78 o 
  10   2   6      134.99      172.02     48.01 o 
  11   2   6       62.49       52.71     35.07 o 
 -12   3   6       74.22       70.35     51.38 o 
 -11   3   6       46.13       78.67     32.74 o 
 -10   3   6      467.23      488.96     63.23 o 
  -9   3   6      154.07      134.88     22.07 o 
  -8   3   6     2494.58     2449.05     98.87 o 
  -7   3   6     1168.67     1204.63     53.52 o 
  -6   3   6       62.14      100.23     14.14 o 
  -5   3   6     9566.58     9530.73    211.31 o 
  -4   3   6       16.98        8.18      5.07 o 
  -3   3   6     4639.67     4535.35     94.29 o 
  -2   3   6     4913.19     4942.87     96.71 o 
  -1   3   6     1004.70     1064.42     30.84 o 
   0   3   6    10025.46    10340.65    189.28 o 
   1   3   6     4972.79     4992.03    108.79 o 
   2   3   6     7365.00     7192.79    152.18 o 
   3   3   6     2289.74     2293.11     61.35 o 
   4   3   6      307.41      329.33     16.63 o 
   5   3   6      593.73      609.18     42.47 o 
   6   3   6     2462.69     2686.03    328.51 o 
   7   3   6      377.00      486.89     86.27 o 
   8   3   6      520.71      487.47     60.29 o 
   9   3   6      177.62      165.49     46.03 o 
  10   3   6        2.68       42.27     29.93 o 
  11   3   6      293.86      289.87     66.35 o 
 -12   4   6      314.44      261.28     80.21 o 
 -11   4   6      139.55      137.33     41.39 o 
 -10   4   6       16.28       48.57     30.54 o 
  -9   4   6     3127.39     2991.84    162.55 o 
  -8   4   6     2990.23     3037.49    134.95 o 
  -7   4   6      115.70      140.86     18.88 o 
  -6   4   6       40.19       46.53     10.40 o 
  -5   4   6      360.15      396.99     23.74 o 
  -4   4   6    21827.49    21175.91    521.18 o 
  -3   4   6     4176.53     3897.91    104.14 o 
  -2   4   6      162.55      264.85     49.98 o 
  -1   4   6      706.80      637.57     23.76 o 
   0   4   6     7791.50     7731.26    164.63 o 
   1   4   6    25463.96    25577.92    489.29 o 
   2   4   6      774.59      736.09     30.50 o 
   3   4   6     2804.77     2770.76     79.98 o 
   4   4   6     4042.31     4149.05    115.92 o 
   5   4   6     3044.94     3299.07    133.36 o 
   6   4   6      384.11      463.87     44.34 o 
   7   4   6       44.24       53.94     18.07 o 
   8   4   6      483.83      492.01     45.88 o 
   9   4   6     1627.99     1633.40    128.76 o 
  10   4   6      818.64      814.65     97.52 o 
 -12   5   6       94.42      142.59    112.30 o 
 -11   5   6      829.80      791.98     99.59 o 
 -10   5   6     1957.61     2033.49    169.99 o 
  -9   5   6     1185.72     1196.44     83.20 o 
  -8   5   6       34.64      143.59     66.31 o 
  -7   5   6     1647.70     1620.21     98.46 o 
  -6   5   6     8253.32     7924.70    270.34 o 
  -5   5   6     1550.61     1448.79     73.47 o 
  -4   5   6        0.75       20.51     15.30 o 
  -3   5   6    16599.81    16313.38    441.77 o 
  -2   5   6    10536.82    10355.23    287.75 o 
  -1   5   6     4434.34     4401.79    106.45 o 
   0   5   6       14.69       22.19     11.48 o 
   1   5   6       93.73      153.66     15.50 o 
   2   5   6     7697.55     7707.17    196.15 o 
   3   5   6     9979.35    10243.92    262.21 o 
   4   5   6      850.51      834.51     46.45 o 
   5   5   6      320.74      302.51     34.26 o 
   6   5   6     2106.67     2127.18    106.03 o 
   7   5   6     3468.02     3429.91    171.69 o 
   8   5   6     1574.72     1574.90    104.10 o 
   9   5   6       48.80       95.48     47.99 o 
  10   5   6     1392.07     1420.99    176.37 o 
 -11   6   6      119.80      114.20    109.16 o 
 -10   6   6      223.47      254.14     60.36 o 
  -9   6   6     1013.48     1053.65    108.15 o 
  -8   6   6     1325.80     1198.21     81.66 o 
  -7   6   6      684.31      662.90     62.81 o 
  -6   6   6      112.37      130.58     30.60 o 
  -5   6   6     1283.22     1280.19     79.16 o 
  -4   6   6     4011.78     3866.52    155.59 o 
  -3   6   6     3942.46     3746.63    148.63 o 
  -2   6   6       91.98       90.18     19.01 o 
  -1   6   6     3191.46     3119.46    119.62 o 
   0   6   6     4755.24     4619.99    130.66 o 
   1   6   6     2821.67     2793.15     92.43 o 
   2   6   6     4056.98     4125.15    130.11 o 
   3   6   6       74.22      136.09     40.81 o 
   4   6   6     4191.20     4376.91    150.45 o 
   5   6   6      876.68     1055.30    121.50 o 
   6   6   6      373.44      711.97    150.10 o 
   7   6   6       31.88      139.21     78.61 o 
   8   6   6      730.47      659.70     92.88 o 
   9   6   6      971.39     1080.85    140.90 o 
 -10   7   6       12.65       37.21     48.32 o 
  -9   7   6      115.03      104.49     42.69 o 
  -8   7   6       48.05       65.18     36.57 o 
  -7   7   6       54.01      125.87     40.89 o 
  -6   7   6       34.49      299.58    130.37 o 
  -5   7   6        0.12       27.93     18.22 o 
  -4   7   6      726.12      673.75     53.40 o 
  -3   7   6     1206.63     1122.92     71.48 o 
  -2   7   6      219.89      265.26     36.04 o 
  -1   7   6      320.68      318.64     39.07 o 
   0   7   6      291.52      324.02     35.14 o 
   1   7   6        6.27       27.50     11.77 o 
   2   7   6      120.48      483.79    159.78 o 
   3   7   6       30.68     1132.58    360.83 o 
   4   7   6      102.04      557.03    199.63 o 
   5   7   6      819.23      836.46     83.03 o 
   6   7   6       18.46      450.91    154.48 o 
   7   7   6        4.02      167.97     76.89 o 
   8   7   6       72.17      189.54     56.91 o 
   9   7   6        1.91       21.72     32.55 o 
  -9   8   6      168.34      267.20     91.69 o 
  -8   8   6       78.76      104.48     43.28 o 
  -7   8   6       60.85       59.63     29.22 o 
  -6   8   6        5.77       25.37     25.31 o 
  -5   8   6       43.42      100.26     32.13 o 
  -4   8   6      181.67      160.12     32.44 o 
  -3   8   6      141.67      195.49     31.30 o 
  -2   8   6       25.66      145.08     39.93 o 
  -1   8   6      490.51      543.10     52.29 o 
   0   8   6      853.27     1672.97    479.86 o 
   1   8   6      827.97      855.77     85.76 o 
   2   8   6       71.02      184.05     42.22 o 
   3   8   6      113.65      193.13     64.05 o 
   4   8   6     1177.58     1165.12     85.96 o 
   5   8   6       97.93      252.79    121.61 o 
   6   8   6       50.71      227.07    117.73 o 
   7   8   6      138.83      170.63     48.14 o 
  -8   9   6      198.31      188.59     89.49 o 
  -7   9   6      899.23      832.55    113.69 o 
  -6   9   6     1283.21     1244.84    121.35 o 
  -5   9   6      803.74      808.56     86.15 o 
  -4   9   6      369.46      347.59     55.14 o 
  -3   9   6     1018.44      904.34     71.47 o 
  -2   9   6     3656.93     3493.91    219.31 o 
  -1   9   6     2289.07     2227.78    161.30 o 
   0   9   6      215.56      191.59     46.35 o 
   1   9   6      266.59      240.58     49.15 o 
   2   9   6     1948.54     1955.67    151.95 o 
   3   9   6     2611.29     2722.43    195.39 o 
   4   9   6      164.75      158.43     42.69 o 
   5   9   6      328.11      331.87     83.14 o 
   6   9   6      347.12      358.14     84.42 o 
  -6  10   6       32.96       53.50     46.76 o 
  -5  10   6      993.63      998.04    140.65 o 
  -4  10   6     1173.95     1162.11    121.84 o 
  -3  10   6     1020.35      996.16    112.26 o 
  -2  10   6       27.21       68.72     37.10 o 
  -1  10   6      951.70      876.39    102.42 o 
   0  10   6      476.51      491.76     73.54 o 
   1  10   6      335.07      354.33     66.87 o 
   2  10   6      126.25      177.19     48.97 o 
   3  10   6      299.86      269.48     62.00 o 
   4  10   6     1455.30     1405.34    171.29 o 
  -2  11   6      472.24      510.33    112.64 o 
  -1  11   6      268.39      335.99    102.55 o 
   0  11   6       36.01       91.70     42.54 o 
   1  11   6       38.41       62.90     36.41 o 
 -13   1   7       95.56       83.56     63.95 o 
 -12   1   7      439.69      520.86    101.67 o 
 -11   1   7      368.12      378.04     52.37 o 
 -10   1   7     1224.84     1171.43     84.15 o 
  -9   1   7      409.03      374.77     34.69 o 
  -8   1   7      389.17      730.78     99.76 o 
  -7   1   7     2694.77     2773.08     89.42 o 
  -6   1   7     1592.49     1618.97     54.19 o 
  -5   1   7      142.51      138.97     12.77 o 
  -4   1   7    17643.69    17946.56    540.51 o 
  -3   1   7    10016.26    10463.65    312.60 o 
  -2   1   7      278.66      310.98     15.87 o 
  -1   1   7     2335.98     2402.71     36.93 o 
   0   1   7       25.63       40.24      5.55 o 
   1   1   7     5303.40     5584.89    193.83 o 
   2   1   7      308.47      266.87     34.21 o 
   3   1   7    10124.26    10445.47    232.22 o 
   4   1   7      111.50      141.37     47.97 o 
   5   1   7     2044.48     1973.71     69.65 o 
   6   1   7     6940.24     6857.38    285.05 o 
   7   1   7       48.56       49.78     25.55 o 
   8   1   7      117.36      106.08     32.94 o 
   9   1   7     1087.87     1140.18    102.96 o 
  10   1   7      910.61      934.92    108.40 o 
  11   1   7      535.59      558.86     91.30 o 
 -13   2   7     1025.97      943.79    247.80 o 
 -12   2   7      409.49      406.54     95.26 o 
 -11   2   7       65.01       97.22     31.99 o 
 -10   2   7      505.78      562.13     43.00 o 
  -9   2   7     3472.51     3547.56    133.27 o 
  -8   2   7     5298.50     5275.10    180.91 o 
  -7   2   7     1252.33     1251.65     53.08 o 
  -6   2   7     3057.65     3143.86     88.85 o 
  -5   2   7     3685.72     3688.02     93.84 o 
  -4   2   7    16372.71    17195.76    352.61 o 
  -3   2   7     5468.46     5326.92    101.04 o 
  -2   2   7      598.92      739.51     27.69 o 
  -1   2   7    16256.93    15811.34    244.12 o 
   0   2   7    39805.89    40806.42    617.16 o 
   1   2   7     7914.58     8027.60    180.66 o 
   2   2   7      110.34      127.67     10.40 o 
   3   2   7     6961.12     7280.71    194.16 o 
   4   2   7     3420.49     3354.54    102.20 o 
   5   2   7     6720.51     6685.24    199.26 o 
   6   2   7      104.60      153.54     20.63 o 
   7   2   7     1653.18     1707.56    109.73 o 
   8   2   7     1003.87     1074.70     89.68 o 
   9   2   7     1362.34     1326.56    113.46 o 
  10   2   7      813.59      809.44     92.02 o 
  11   2   7       41.10       39.17     31.06 o 
 -12   3   7      818.05      793.37    135.13 o 
 -11   3   7      729.29      771.10     88.53 o 
 -10   3   7       66.26       75.01     28.45 o 
  -9   3   7       15.66       30.94     13.23 o 
  -8   3   7     2396.80     2360.84     95.59 o 
  -7   3   7     7938.01     7580.65    225.53 o 
  -6   3   7     7160.47     6818.34    173.72 o 
  -5   3   7      246.62      301.44     23.38 o 
  -4   3   7       16.63       22.25      6.61 o 
  -3   3   7     2579.28     2464.62     60.20 o 
  -2   3   7    26567.54    27331.33    476.24 o 
  -1   3   7     5885.33     5825.32    116.62 o 
   0   3   7     6749.02     6428.31    130.71 o 
   1   3   7    28094.58    28601.59    513.25 o 
   2   3   7     8471.58     8510.72    182.97 o 
   3   3   7     1190.02     1232.94     40.35 o 
   4   3   7       49.84       54.18      7.69 o 
   5   3   7     5222.51     5306.69    176.07 o 
   6   3   7     7206.68     7169.92    242.72 o 
   7   3   7     2200.94     2121.95    102.74 o 
   8   3   7      167.80      176.33     39.01 o 
   9   3   7      162.72      148.32     41.85 o 
  10   3   7     1222.43     1260.48    118.46 o 
  11   3   7      892.02      941.46    110.57 o 
 -11   4   7       62.50       84.00     39.78 o 
 -10   4   7        1.57       56.38     30.00 o 
  -9   4   7      400.04      492.97     75.56 o 
  -8   4   7     2916.40     2838.22    135.70 o 
  -7   4   7      422.93      404.87     29.98 o 
  -6   4   7      641.80      643.61     32.57 o 
  -5   4   7     3659.98     3547.89     97.27 o 
  -4   4   7      426.78      685.05     45.98 o 
  -3   4   7     2232.11     2113.43     91.50 o 
  -2   4   7      842.75      812.98     28.72 o 
  -1   4   7      133.78      154.26     13.53 o 
   0   4   7     1429.88     1515.40     48.15 o 
   1   4   7     1201.33     1208.05     44.71 o 
   2   4   7      280.71      293.96     21.49 o 
   3   4   7        1.86       22.83     11.08 o 
   4   4   7     4711.15     4699.37    129.66 o 
   5   4   7     4584.43     4616.14    173.43 o 
   6   4   7      567.68      570.37     47.42 o 
   7   4   7        9.09       57.37     37.69 o 
   8   4   7      180.40      203.57     45.26 o 
   9   4   7       19.37       97.39     50.10 o 
  10   4   7       11.39       28.50     27.01 o 
 -12   5   7       10.21      115.44     97.15 o 
 -11   5   7        1.10      370.72    225.83 o 
 -10   5   7       86.00      133.27     39.40 o 
  -9   5   7      129.09      133.48     31.02 o 
  -8   5   7       18.26       42.04     23.45 o 
  -7   5   7       86.00      127.72     28.82 o 
  -6   5   7      757.73      734.70     55.08 o 
  -5   5   7      901.77      850.62     54.58 o 
  -4   5   7      369.70      424.21     37.62 o 
  -3   5   7      121.12      327.14     34.67 o 
  -2   5   7       89.69       85.35     16.93 o 
  -1   5   7       70.90       85.53     10.95 o 
   0   5   7      758.89      686.23     37.20 o 
   1   5   7      831.87      888.01     40.57 o 
   2   5   7       55.68       97.64     17.34 o 
   3   5   7      659.97      761.64     85.41 o 
   4   5   7       32.42       47.08     25.78 o 
   5   5   7      263.55      241.41     37.02 o 
   6   5   7       71.64      176.50     71.71 o 
   7   5   7       94.00      170.16     40.76 o 
   8   5   7        2.27      141.70     50.77 o 
   9   5   7       23.08       41.15     36.28 o 
  10   5   7        0.41       37.82     52.63 o 
 -11   6   7       39.47       63.02     47.29 o 
 -10   6   7      146.27      191.40     54.07 o 
  -9   6   7      955.23      896.79    104.59 o 
  -8   6   7     1208.57     1274.24     94.60 o 
  -7   6   7      144.97      126.71     30.84 o 
  -6   6   7     4178.61     3824.52    185.48 o 
  -5   6   7     8346.81     8063.44    294.05 o 
  -4   6   7     1180.81     1197.22     74.83 o 
  -3   6   7      104.04      172.40     25.67 o 
  -2   6   7      210.95      204.61     26.13 o 
  -1   6   7     2463.74     2417.86    102.70 o 
   0   6   7     2546.21     2456.55     84.14 o 
   1   6   7       25.70       63.02     12.47 o 
   2   6   7     1018.11     1029.18     50.29 o 
   3   6   7     1518.76     1557.44     74.24 o 
   4   6   7     5481.80     5553.28    197.98 o 
   5   6   7     3687.63     3680.78    163.46 o 
   6   6   7        2.75       82.17     32.76 o 
   7   6   7      486.43      527.00     73.05 o 
   8   6   7     1424.11     1402.32    120.67 o 
   9   6   7      244.26      229.69     72.99 o 
 -10   7   7       86.46      146.46     64.48 o 
  -9   7   7       16.50       34.47     25.29 o 
  -8   7   7      461.44      461.48     56.41 o 
  -7   7   7     2765.52     2630.75    159.17 o 
  -6   7   7     3802.85     3652.29    198.78 o 
  -5   7   7      137.65      115.38     30.25 o 
  -4   7   7      390.37      342.01     45.65 o 
  -3   7   7     1817.38     1698.08     92.50 o 
  -2   7   7     7386.37     7224.53    265.48 o 
  -1   7   7     3014.76     2834.59    126.65 o 
   0   7   7     1494.40     1454.58     83.93 o 
   1   7   7     4501.27     4371.51    148.50 o 
   2   7   7     3458.92     3378.90    123.03 o 
   3   7   7     2787.82     2850.72    139.85 o 
   4   7   7      180.56      162.48     31.09 o 
   5   7   7     1806.52     1757.30    130.23 o 
   6   7   7     1546.61     1635.39    130.79 o 
   7   7   7      615.36      656.48     84.12 o 
   8   7   7        2.93       49.51     40.83 o 
  -9   8   7      336.45      312.71     96.29 o 
  -8   8   7      340.46      302.96     94.63 o 
  -7   8   7      109.98      109.75     34.87 o 
  -6   8   7      725.96      764.49     81.89 o 
  -5   8   7     1105.42     1199.88    100.81 o 
  -4   8   7      450.63      414.88     46.86 o 
  -3   8   7      360.95      322.40     39.09 o 
  -2   8   7      499.97      446.79     48.00 o 
  -1   8   7     7474.01     7237.04    285.14 o 
   0   8   7     5536.05     5438.80    284.04 o 
   1   8   7      344.97      500.68    115.83 o 
   2   8   7       57.42      111.40     35.51 o 
   3   8   7      522.68      519.18     52.21 o 
   4   8   7     1531.75     1597.11    103.13 o 
   5   8   7      280.96      302.23     51.58 o 
   6   8   7      173.34      166.85     47.74 o 
   7   8   7      577.53      495.08     79.76 o 
  -8   9   7       34.44      119.50     76.73 o 
  -7   9   7      307.66      313.39     66.27 o 
  -6   9   7      174.47      185.63     48.64 o 
  -5   9   7       44.15       81.86     34.43 o 
  -4   9   7      264.61      252.13     51.62 o 
  -3   9   7      591.06      613.39     65.16 o 
  -2   9   7      632.03      673.00     85.46 o 
  -1   9   7      141.59      462.24    223.88 o 
   0   9   7       61.58      133.48     36.49 o 
   1   9   7       18.14      150.01     65.85 o 
   2   9   7       24.45      760.26    307.52 o 
   3   9   7      323.58     1168.13    506.05 o 
   4   9   7       65.89      101.73     60.62 o 
   5   9   7      157.85      163.78     61.61 o 
   6   9   7      387.57      457.07     96.94 o 
  -6  10   7       23.68      198.60    103.22 o 
  -5  10   7       72.73      447.46    114.91 o 
  -4  10   7       28.37       54.56     37.78 o 
  -3  10   7       39.74       64.14     35.01 o 
  -2  10   7        0.80       75.73     49.08 o 
  -1  10   7      243.94      344.10    121.74 o 
   0  10   7      234.41      226.47     56.62 o 
   1  10   7       22.96       60.25     31.90 o 
   2  10   7       43.61       69.99     35.90 o 
   3  10   7        9.90      239.87     77.87 o 
   4  10   7      141.70      184.62     69.78 o 
  -1  11   7      214.85      181.28     62.39 o 
   0  11   7       61.24       76.54     41.02 o 
 -13   0   8      437.54      364.94    132.59 o 
 -12   0   8      250.11      220.27     95.30 o 
 -11   0   8       19.10        8.71     15.75 o 
 -10   0   8     1278.00     1466.52    106.65 o 
  -9   0   8     4312.62     4521.03    266.01 o 
  -8   0   8      392.15      471.23     50.06 o 
  -7   0   8     4858.34     4985.08    199.70 o 
  -6   0   8     5249.46     5338.27    236.19 o 
  -5   0   8    19343.67    19472.61    670.80 o 
  -4   0   8    12784.06    13294.84    396.90 o 
  -3   0   8     2078.63     2165.30     61.30 o 
  -2   0   8     4037.25     4107.42     87.95 o 
  -1   0   8    14500.01    15624.83    301.96 o 
   0   0   8     4248.67     3987.69    131.35 o 
   1   0   8     2179.96     2128.19     85.98 o 
   2   0   8    31180.54    30607.69    681.70 o 
   3   0   8    37780.71    38858.98    960.76 o 
   4   0   8     3193.46     3245.21    179.87 o 
   5   0   8     2846.40     2714.71    177.24 o 
   6   0   8      130.39      166.04     51.53 o 
   7   0   8    10299.30    10505.25    602.75 o 
   8   0   8     2480.64     2540.67    226.47 o 
   9   0   8        3.01       -0.53     16.40 o 
  10   0   8      245.32      252.88     79.00 o 
  11   0   8      500.04      492.39    109.87 o 
 -13   1   8      291.81      288.66     87.80 o 
 -12   1   8      853.40      874.85    135.59 o 
 -11   1   8      888.20      872.81     82.15 o 
 -10   1   8       43.33       58.46     39.46 o 
  -9   1   8     2370.20     2441.64    109.28 o 
  -8   1   8     6833.68     6751.43    207.28 o 
  -7   1   8     4980.42     5496.90    219.98 o 
  -6   1   8     3298.71     3339.81     94.24 o 
  -5   1   8        7.33       15.51      6.22 o 
  -4   1   8    16040.13    18522.23   1079.51 o 
  -3   1   8    28786.39    29748.19    554.83 o 
  -2   1   8     7607.91     8023.07    161.39 o 
  -1   1   8      630.84      698.43     22.87 o 
   0   1   8     1573.27     1495.00     34.65 o 
   1   1   8    51064.69    51398.64    774.09 o 
   2   1   8    13555.27    13309.53    231.73 o 
   3   1   8        0.92       62.83     29.75 o 
   4   1   8     3234.60     3196.79     95.81 o 
   5   1   8     3359.44     3274.88    106.77 o 
   6   1   8     7012.36     6858.58    285.35 o 
   7   1   8     2729.57     2808.88    156.89 o 
   8   1   8      184.83      150.08     35.99 o 
   9   1   8     1685.79     1619.17    132.38 o 
  10   1   8      935.70      964.94    105.23 o 
  11   1   8      340.36      356.18     75.23 o 
 -13   2   8       42.93        0.63     29.02 o 
 -12   2   8       92.02       93.07     48.22 o 
 -11   2   8       12.84       24.21     22.89 o 
 -10   2   8       52.78       59.90     20.81 o 
  -9   2   8        2.87        3.09     11.84 o 
  -8   2   8        0.25       29.82     18.92 o 
  -7   2   8      655.71      689.29     38.40 o 
  -6   2   8      698.19      653.08     35.94 o 
  -5   2   8       29.32       64.48     14.04 o 
  -4   2   8      369.76      405.75     20.62 o 
  -3   2   8       19.67       26.19      8.64 o 
  -2   2   8     1823.37     1800.13     52.97 o 
  -1   2   8     5753.09     5791.76    116.80 o 
   0   2   8      140.54      211.66     21.48 o 
   1   2   8      840.35      884.16     29.46 o 
   2   2   8       62.98       73.25     11.19 o 
   3   2   8       29.53       71.06     29.54 o 
   4   2   8      954.76      915.55     46.10 o 
   5   2   8     1282.92     1246.63     82.90 o 
   6   2   8      290.89      269.50     28.97 o 
   7   2   8      525.03      566.48     68.66 o 
   8   2   8      337.60      285.56     52.44 o 
   9   2   8       98.43      112.01     36.78 o 
  10   2   8        1.02       24.90     27.74 o 
  11   2   8       14.66       32.85     29.83 o 
 -12   3   8       60.33      126.03     56.05 o 
 -11   3   8        2.96       27.78     22.49 o 
 -10   3   8       68.50      104.97     23.95 o 
  -9   3   8       44.62       88.10     20.32 o 
  -8   3   8      505.42      576.92     64.10 o 
  -7   3   8      107.98      268.68     54.66 o 
  -6   3   8       18.70       42.11     12.48 o 
  -5   3   8     6650.07     6412.58    154.52 o 
  -4   3   8       17.87      112.97     25.45 o 
  -3   3   8     1332.43     1375.64     40.55 o 
  -2   3   8     1470.29     1700.40     47.24 o 
  -1   3   8      685.71      652.94     25.80 o 
   0   3   8      203.11      256.69     16.82 o 
   1   3   8     7076.17     7103.15    158.77 o 
   2   3   8     1867.81     1896.24     58.71 o 
   3   3   8     1553.93     1463.84     47.12 o 
   4   3   8       33.23       43.88      8.86 o 
   5   3   8      720.95     1104.95    277.45 o 
   6   3   8      202.72      267.74     34.39 o 
   7   3   8       74.21       69.39     20.82 o 
   8   3   8      135.52      134.22     38.45 o 
   9   3   8       53.51       67.81     33.14 o 
  10   3   8       54.85       65.46     37.00 o 
 -12   4   8       27.32       37.85     68.13 o 
 -11   4   8      377.26      367.19     62.92 o 
 -10   4   8     1544.63     1589.39    127.71 o 
  -9   4   8     2258.25     2239.50    101.46 o 
  -8   4   8       10.97      189.61     72.49 o 
  -7   4   8      491.81      489.39     41.62 o 
  -6   4   8     2334.29     2274.10     77.48 o 
  -5   4   8     3707.12     3595.29    101.00 o 
  -4   4   8     9299.92     8991.42    197.25 o 
  -3   4   8      834.04      895.60     32.52 o 
  -2   4   8    16292.99    15619.66    309.86 o 
  -1   4   8    12640.14    13047.28    266.68 o 
   0   4   8     7626.67     7459.17    169.84 o 
   1   4   8     1454.75     1407.94     48.04 o 
   2   4   8     4764.58     4943.11    130.95 o 
   3   4   8     8818.95     8703.24    218.15 o 
   4   4   8      702.82      800.98     64.17 o 
   5   4   8      765.03      773.79     54.27 o 
   6   4   8       57.42      175.60     40.00 o 
   7   4   8     3484.01     3524.31    190.05 o 
   8   4   8     2608.46     2623.85    164.73 o 
   9   4   8      173.82      212.51     47.15 o 
  10   4   8       18.14       78.44     48.43 o 
 -12   5   8      553.34      657.41    196.40 o 
 -11   5   8     1705.25     1812.65    221.79 o 
 -10   5   8      295.11      281.33     55.28 o 
  -9   5   8      566.68      595.18     57.57 o 
  -8   5   8     2249.96     2191.85    122.02 o 
  -7   5   8     2489.70     2476.88    131.39 o 
  -6   5   8      624.04      690.58     54.79 o 
  -5   5   8     1877.36     1911.32     93.21 o 
  -4   5   8    10087.87     9598.97    288.44 o 
  -3   5   8     8564.42     8454.39    257.43 o 
  -2   5   8     3383.01     3003.79    154.49 o 
  -1   5   8        3.19       13.75      7.01 o 
   0   5   8      449.42      421.70     25.83 o 
   1   5   8     7905.49     8063.15    208.58 o 
   2   5   8     8639.40     8626.80    228.73 o 
   3   5   8     1237.91     1176.27     54.02 o 
   4   5   8     1078.07     1110.43     54.72 o 
   5   5   8     3162.14     3179.70    138.44 o 
   6   5   8     4001.20     3939.84    172.94 o 
   7   5   8      698.02      716.70     62.00 o 
   8   5   8      422.14      433.85     60.20 o 
   9   5   8     1515.83     1550.37    176.46 o 
  10   5   8      494.41      484.15    116.73 o 
 -11   6   8       79.62      117.02     61.76 o 
 -10   6   8      719.45      914.79    157.82 o 
  -9   6   8      318.16      292.12     45.29 o 
  -8   6   8      283.47      231.87     41.11 o 
  -7   6   8        0.30       18.00     18.89 o 
  -6   6   8      148.08      254.02     60.94 o 
  -5   6   8     3356.30     3388.92    157.60 o 
  -4   6   8       27.05       46.25     17.37 o 
  -3   6   8      375.55      343.84     32.64 o 
  -2   6   8      695.69      722.92     49.02 o 
  -1   6   8     1322.78     1300.73     67.90 o 
   0   6   8     3031.59     3068.44    101.97 o 
   1   6   8        7.20       20.11      9.95 o 
   2   6   8     1611.84     1569.65     67.66 o 
   3   6   8     2464.96     2654.79    141.76 o 
   4   6   8      732.66     1121.72    223.31 o 
   5   6   8        0.70       44.38     29.83 o 
   6   6   8      446.86      433.92     49.41 o 
   7   6   8      688.02      692.32     88.55 o 
   8   6   8      784.80      781.38    123.02 o 
   9   6   8      124.56      150.06     61.64 o 
 -10   7   8      196.47      157.82     71.40 o 
  -9   7   8      168.50      256.58     88.04 o 
  -8   7   8        0.13       30.64     23.25 o 
  -7   7   8       58.00      159.38     52.45 o 
  -6   7   8     1239.82     1160.38     95.99 o 
  -5   7   8      107.13       83.33     26.75 o 
  -4   7   8      330.66      313.71     46.40 o 
  -3   7   8      120.86      149.03     28.86 o 
  -2   7   8     1045.33     1136.72     87.63 o 
  -1   7   8        2.71      102.79     45.98 o 
   0   7   8      686.99      726.30     58.10 o 
   1   7   8      949.36      993.24     56.44 o 
   2   7   8       37.95      163.21     64.58 o 
   3   7   8        0.97      155.46     80.39 o 
   4   7   8       84.01      211.30     63.53 o 
   5   7   8      208.41      418.13     80.44 o 
   6   7   8        1.45      182.07     71.42 o 
   7   7   8      368.10      370.92     62.87 o 
   8   7   8      179.69      181.93     61.69 o 
  -9   8   8      306.75      354.59     82.73 o 
  -8   8   8        6.64       13.07     23.64 o 
  -7   8   8      133.73      126.28     38.20 o 
  -6   8   8      427.19      371.12     60.47 o 
  -5   8   8     1009.91      950.50     93.20 o 
  -4   8   8      663.03      647.78     58.35 o 
  -3   8   8        0.84        6.38     11.64 o 
  -2   8   8     1344.55     1226.01     84.60 o 
  -1   8   8     2381.69     2646.30    263.80 o 
   0   8   8     1926.70     2020.12    123.79 o 
   1   8   8      212.63      275.05     45.60 o 
   2   8   8      449.22      422.37     56.28 o 
   3   8   8      602.14      698.16     80.05 o 
   4   8   8      266.48      253.11     39.28 o 
   5   8   8       68.33       95.82     34.84 o 
   6   8   8      119.36      139.22     45.13 o 
   7   8   8       99.99      147.19     49.52 o 
  -8   9   8      288.21      270.85     71.43 o 
  -7   9   8      545.24      481.65     89.29 o 
  -6   9   8      560.07      548.37     97.35 o 
  -5   9   8        2.66       81.07     35.78 o 
  -4   9   8     1185.49     1167.87     88.94 o 
  -3   9   8     1398.71     1321.89     94.93 o 
  -2   9   8      881.72      841.44     86.53 o 
  -1   9   8        0.07       37.73     27.21 o 
   0   9   8      937.55      926.65     90.22 o 
   1   9   8     1229.54     1218.81    107.92 o 
   2   9   8     1078.42     1031.65     99.98 o 
   3   9   8       92.73       97.14     36.05 o 
   4   9   8      374.01      365.42     85.04 o 
   5   9   8      603.44      522.15    100.86 o 
   6   9   8      445.47      404.83     96.21 o 
  -6  10   8      999.96      934.78    135.29 o 
  -5  10   8     1883.41     1774.73    195.64 o 
  -4  10   8      180.96      202.15     69.75 o 
  -3  10   8      105.21       89.93     35.03 o 
  -2  10   8      567.02      546.32     75.92 o 
  -1  10   8      868.96      784.83     89.12 o 
   0  10   8      723.63      711.90     86.55 o 
   1  10   8      140.63      132.36     42.82 o 
   2  10   8      393.29      353.03     65.62 o 
   3  10   8     1707.16     1650.42    184.23 o 
   4  10   8     1246.75     1287.78    201.61 o 
 -13   1   9      602.49      653.71    210.32 o 
 -12   1   9      594.36      582.77    104.14 o 
 -11   1   9      150.71      145.10     29.52 o 
 -10   1   9      555.43      549.88     59.38 o 
  -9   1   9     1089.71     1749.56    405.96 o 
  -8   1   9     6287.94     7716.55    714.62 o 
  -7   1   9      229.02      235.03     25.98 o 
  -6   1   9     4054.56     4049.83    111.43 o 
  -5   1   9      840.55      882.04     35.53 o 
  -4   1   9     4976.65     4566.36    266.60 o 
  -3   1   9    13087.87    13611.18    338.83 o 
  -2   1   9       19.72       17.57      7.00 o 
  -1   1   9       66.85       85.68      6.95 o 
   0   1   9        9.69       67.04     17.16 o 
   1   1   9    18689.54    18603.00    323.87 o 
   2   1   9     2497.30     2331.76     57.83 o 
   3   1   9       82.74       90.33      9.02 o 
   4   1   9     1631.42     1596.92     79.51 o 
   5   1   9     4754.37     4653.65    144.33 o 
   6   1   9     1480.27     1531.73    100.71 o 
   7   1   9      640.64      579.74     66.82 o 
   8   1   9      483.72      470.24     65.85 o 
   9   1   9      452.94      455.40     69.91 o 
  10   1   9      446.23      483.01     74.87 o 
  11   1   9       41.32       53.81     36.67 o 
 -13   2   9       22.07       19.56     51.73 o 
 -12   2   9      573.28      642.47    103.46 o 
 -11   2   9      559.86      516.08     70.60 o 
 -10   2   9      539.20      534.74     55.62 o 
  -9   2   9     2155.44     2200.56    112.80 o 
  -8   2   9      870.02      859.11     50.87 o 
  -7   2   9     6694.55     6650.20    188.58 o 
  -6   2   9     2406.61     2560.26     92.66 o 
  -5   2   9     1909.24     1848.96     53.79 o 
  -4   2   9     1920.43     1891.45     67.56 o 
  -3   2   9    18309.19    18440.94    273.78 o 
  -2   2   9    40815.85    39876.01    536.42 o 
  -1   2   9    12282.95    12076.36    234.02 o 
   0   2   9        2.12       19.76      7.60 o 
   1   2   9     3029.20     3135.94     74.14 o 
   2   2   9    11763.61    11984.71    284.20 o 
   3   2   9     5065.84     5101.58    115.64 o 
   4   2   9      827.47      786.54     43.63 o 
   5   2   9     2545.16     2554.33    102.40 o 
   6   2   9     5484.51     5326.84    184.61 o 
   7   2   9     7311.48     7528.02    346.90 o 
   8   2   9      859.95      956.30     93.32 o 
   9   2   9      253.72      235.97     51.09 o 
  10   2   9      356.47      360.75     67.30 o 
 -12   3   9      628.34      690.40    190.76 o 
 -11   3   9      135.70      160.59     41.70 o 
 -10   3   9      123.58       99.01     26.50 o 
  -9   3   9     2603.42     2506.85    166.95 o 
  -8   3   9     5587.64     5686.51    210.81 o 
  -7   3   9     3487.66     3678.39    121.05 o 
  -6   3   9      491.63      459.61     28.85 o 
  -5   3   9     1285.47     1229.34     59.95 o 
  -4   3   9    16600.24    16757.20    334.14 o 
  -3   3   9    16868.60    16558.09    310.58 o 
  -2   3   9     3209.41     3261.42     76.94 o 
  -1   3   9    14783.77    15639.95    296.73 o 
   0   3   9    16461.99    16948.43    330.78 o 
   1   3   9     7088.75     7246.71    164.13 o 
   2   3   9     3364.95     3469.54     93.10 o 
   3   3   9      324.64      336.84     20.47 o 
   4   3   9     3577.94     3485.61    124.75 o 
   5   3   9    11740.39    11637.15    359.46 o 
   6   3   9      582.79      563.18     47.64 o 
   7   3   9      527.29      520.73     60.91 o 
   8   3   9       43.75       69.18     33.55 o 
   9   3   9     1036.45     1060.83    100.40 o 
  10   3   9     1198.73     1254.08    122.75 o 
 -12   4   9        4.04       71.28     73.17 o 
 -11   4   9      207.55      211.79     68.69 o 
 -10   4   9      378.95      399.91     61.79 o 
  -9   4   9        1.01       23.41     19.25 o 
  -8   4   9       25.91       40.55     17.78 o 
  -7   4   9     3900.93     3639.53    123.44 o 
  -6   4   9      625.06      595.45     34.61 o 
  -5   4   9      169.36      194.59     17.93 o 
  -4   4   9      823.18      865.71     45.60 o 
  -3   4   9      121.12      134.34     16.56 o 
  -2   4   9      395.74      452.40     25.66 o 
  -1   4   9       24.90       45.90     15.82 o 
   0   4   9     1988.39     1934.83     68.53 o 
   1   4   9     1034.27     1086.88     42.51 o 
   2   4   9     2596.06     2625.69     84.49 o 
   3   4   9     6118.36     6310.39    173.96 o 
   4   4   9     1431.87     1472.50     58.32 o 
   5   4   9      693.89      645.07     49.92 o 
   6   4   9     2386.15     2390.39    119.37 o 
   7   4   9      169.29      197.48     35.64 o 
   8   4   9       12.84       20.23     31.77 o 
   9   4   9       77.02       63.30     33.00 o 
  10   4   9      467.40      467.97     99.98 o 
 -12   5   9        0.69       88.31     88.31 o 
 -11   5   9       58.10       56.66     49.13 o 
 -10   5   9       23.16       29.48     31.70 o 
  -9   5   9        0.16       37.27     21.03 o 
  -8   5   9      188.68      210.08     34.62 o 
  -7   5   9      110.43      116.16     27.74 o 
  -6   5   9      417.00      322.27     37.08 o 
  -5   5   9     1222.80     1121.34     71.15 o 
  -4   5   9       22.84      150.88     72.60 o 
  -3   5   9      181.12      264.22     33.43 o 
  -2   5   9     2960.18     2909.75    115.93 o 
  -1   5   9       51.78       80.43     16.27 o 
   0   5   9       43.56       59.64     13.61 o 
   1   5   9       37.15       55.60     15.64 o 
   2   5   9      308.82      335.88     28.05 o 
   3   5   9      350.53      347.34     39.21 o 
   4   5   9       13.16      121.73     44.81 o 
   5   5   9      115.87      213.94     49.21 o 
   6   5   9       80.13      136.36     30.09 o 
   7   5   9      128.75      119.93     28.25 o 
   8   5   9       33.91       72.00     33.33 o 
   9   5   9       19.55       50.19     42.06 o 
 -11   6   9      359.57      573.69    123.64 o 
 -10   6   9     1031.34     1057.01    160.73 o 
  -9   6   9      808.08      863.15     95.01 o 
  -8   6   9       15.49       22.42     19.35 o 
  -7   6   9     2669.53     2743.57    156.62 o 
  -6   6   9     2250.35     2499.06    141.46 o 
  -5   6   9     2474.55     2320.25    115.37 o 
  -4   6   9      768.54      760.45     53.65 o 
  -3   6   9       31.45       53.66     17.90 o 
  -2   6   9     2594.32     2409.75    105.06 o 
  -1   6   9      667.95      757.63     49.09 o 
   0   6   9      939.60      976.53     47.49 o 
   1   6   9       32.17      200.50     83.26 o 
   2   6   9     2841.28     2863.49    107.33 o 
   3   6   9     7181.82     7354.78    237.92 o 
   4   6   9     5673.27     5666.34    197.33 o 
   5   6   9      155.50      149.11     28.19 o 
   6   6   9     1056.65     1026.25     83.92 o 
   7   6   9      228.34      207.84     47.57 o 
   8   6   9      105.93       97.14     51.09 o 
   9   6   9       50.48       63.50     44.65 o 
 -10   7   9       43.33      116.15     66.46 o 
  -9   7   9      680.95      604.72    125.02 o 
  -8   7   9     1572.66     1477.26    138.61 o 
  -7   7   9     1555.58     1505.91    110.02 o 
  -6   7   9       29.56       51.44     33.69 o 
  -5   7   9      432.92      430.32     44.97 o 
  -4   7   9     1855.71     1790.52    100.67 o 
  -3   7   9     2548.41     2411.92    114.82 o 
  -2   7   9      800.05      759.96     58.16 o 
  -1   7   9     3403.01     3353.93    147.53 o 
   0   7   9     6828.19     6739.27    250.32 o 
   1   7   9     2005.36     1987.01     85.87 o 
   2   7   9     1287.46     1230.34     62.61 o 
   3   7   9       29.10       45.72     15.23 o 
   4   7   9     2469.54     2360.23    124.74 o 
   5   7   9     1988.13     2140.72    156.65 o 
   6   7   9      258.48      288.50     56.56 o 
   7   7   9       31.53       58.40     32.79 o 
   8   7   9      224.91      212.75     69.92 o 
  -9   8   9      477.94      503.41    127.26 o 
  -8   8   9       51.31       54.48     34.16 o 
  -7   8   9      328.00      381.89     75.69 o 
  -6   8   9     1777.86     1697.26    115.25 o 
  -5   8   9      936.45      927.96    101.88 o 
  -4   8   9      278.74      273.58     39.39 o 
  -3   8   9      288.38      263.15     37.87 o 
  -2   8   9     4089.12     4033.27    191.26 o 
  -1   8   9     5197.42     4917.47    217.47 o 
   0   8   9       73.82      412.05    170.49 o 
   1   8   9      474.59      516.96     60.81 o 
   2   8   9      304.10      394.09     54.24 o 
   3   8   9     1736.95     1710.53    102.00 o 
   4   8   9      589.13      608.56     74.38 o 
   5   8   9        8.90       19.55     21.88 o 
   6   8   9      396.93      414.59     69.96 o 
   7   8   9      489.28      423.32     77.27 o 
  -7   9   9      119.19      131.66     55.18 o 
  -6   9   9       96.16      106.66     51.49 o 
  -5   9   9      399.76      379.17     86.10 o 
  -4   9   9      199.97      218.17     41.22 o 
  -3   9   9      163.97      168.44     33.16 o 
  -2   9   9      220.56      270.99     51.95 o 
  -1   9   9        8.22       35.98     25.41 o 
   0   9   9       98.34      540.70    286.50 o 
   1   9   9      113.56      113.12     36.58 o 
   2   9   9      123.05      159.78     42.45 o 
   3   9   9       33.47       99.35     36.20 o 
   4   9   9      498.17      525.82    108.90 o 
   5   9   9      516.58      427.37     99.85 o 
  -5  10   9       67.15       87.29     49.89 o 
  -4  10   9        3.05       61.43     44.86 o 
  -3  10   9       68.24       66.81     43.99 o 
  -2  10   9      242.68      192.90     46.23 o 
  -1  10   9      177.82      242.93     81.33 o 
   0  10   9       24.37      120.86     98.26 o 
   1  10   9      106.64      114.84     42.13 o 
   2  10   9       11.92      138.26     91.72 o 
   3  10   9        1.47      618.79    398.31 o 
 -12   0  10     1312.79     1294.40    219.53 o 
 -11   0  10     2767.79     2808.16    205.72 o 
 -10   0  10      847.26      854.15     85.03 o 
  -9   0  10       89.24       90.48     28.51 o 
  -8   0  10     5055.33     5299.72    276.64 o 
  -7   0  10    12650.15    13334.76    483.28 o 
  -6   0  10     5841.39     5678.75    205.92 o 
  -5   0  10       41.57       66.88     11.90 o 
  -4   0  10    10635.26    11295.09    289.58 o 
  -3   0  10    10379.79    10471.23    236.13 o 
  -2   0  10    10452.94    10379.67    222.38 o 
  -1   0  10    12378.68    12346.82    278.80 o 
   0   0  10     5210.27     5100.19    159.07 o 
   1   0  10     9971.66     8613.80    231.82 o 
   2   0  10    56693.54    56515.41   1341.97 o 
   3   0  10    10940.52    10501.04    297.66 o 
   4   0  10      421.89      390.18     26.25 o 
   5   0  10     2747.43     2736.94    184.37 o 
   6   0  10     5293.46     5123.83    323.08 o 
   7   0  10     5079.05     5019.71    347.30 o 
   8   0  10      110.69      115.66     55.51 o 
   9   0  10     1069.15     1156.76    152.66 o 
  10   0  10      669.19      664.32    129.60 o 
 -13   1  10      570.28      611.35    165.47 o 
 -12   1  10      483.51      457.53     87.69 o 
 -11   1  10        2.22       21.92     15.85 o 
 -10   1  10      405.13      427.78     50.21 o 
  -9   1  10     1167.89     1382.08    126.79 o 
  -8   1  10     2542.98     2554.18    124.04 o 
  -7   1  10     2703.54     2641.22     96.61 o 
  -6   1  10        1.39       19.62     14.51 o 
  -5   1  10     4962.69     5075.12    119.90 o 
  -4   1  10     5004.99     5924.43    575.39 o 
  -3   1  10      928.34      899.68     40.02 o 
  -2   1  10      669.78      699.70     34.11 o 
  -1   1  10     1635.86     1618.14     38.11 o 
   0   1  10    18966.37    19558.78    369.16 o 
   1   1  10     7951.65     7930.27    160.43 o 
   2   1  10      123.25      174.02     15.50 o 
   3   1  10      679.18      665.43     63.32 o 
   4   1  10      143.93      184.54     29.80 o 
   5   1  10     4151.35     3935.04    127.88 o 
   6   1  10      144.65      157.52     36.38 o 
   7   1  10       37.57       83.30     33.03 o 
   8   1  10      955.69     1011.95     94.76 o 
   9   1  10      438.42      455.29     71.85 o 
  10   1  10      114.40       97.12     39.56 o 
 -13   2  10       37.74      -29.02     54.88 o 
 -12   2  10      203.06      176.70    103.50 o 
 -11   2  10      149.58      107.59     30.77 o 
 -10   2  10       16.49       45.54     23.80 o 
  -9   2  10       35.92      234.52    105.67 o 
  -8   2  10        6.02      235.87     91.28 o 
  -7   2  10      191.40      321.53     31.10 o 
  -6   2  10     1457.03     1397.27     69.70 o 
  -5   2  10       11.67        9.91      5.65 o 
  -4   2  10     2823.64     2910.05    189.99 o 
  -3   2  10    15501.64    18173.93   2073.44 o 
  -2   2  10     2095.26     2118.60     42.01 o 
  -1   2  10     2678.15     2689.23     87.51 o 
   0   2  10      331.01      383.15     18.55 o 
   1   2  10     2147.34     2219.65     61.62 o 
   2   2  10        1.58      158.29     60.55 o 
   3   2  10      116.84      279.14     71.65 o 
   4   2  10      328.16      388.15     47.99 o 
   5   2  10       16.89       95.78     28.17 o 
   6   2  10     1713.44     1617.10     83.05 o 
   7   2  10      518.14      632.73     79.44 o 
   8   2  10      215.34      203.92     44.80 o 
   9   2  10        0.28       -3.22     17.08 o 
  10   2  10      184.16      158.64     51.02 o 
 -11   3  10      235.15      232.46     60.92 o 
 -10   3  10      331.88      313.78     38.52 o 
  -9   3  10      401.76      341.42     44.21 o 
  -8   3  10     3471.99     3511.87    161.09 o 
  -7   3  10       31.37       55.94     20.53 o 
  -6   3  10      261.20      350.12     41.51 o 
  -5   3  10      949.82     1088.24    126.15 o 
  -4   3  10     3253.81     3340.87    107.02 o 
  -3   3  10     1407.96     1428.40     63.06 o 
  -2   3  10     5813.69     5833.26    278.64 o 
  -1   3  10     2995.00     2914.92     84.27 o 
   0   3  10     3349.79     3699.04    125.61 o 
   1   3  10     2115.72     2029.10     60.79 o 
   2   3  10      299.58      303.56     21.20 o 
   3   3  10     1712.33     1852.21    135.11 o 
   4   3  10       37.45      237.95     58.53 o 
   5   3  10     1411.70     1444.86     80.89 o 
   6   3  10       84.86      105.13     24.00 o 
   7   3  10       43.47       92.08     33.57 o 
   8   3  10      583.19      574.98     74.32 o 
   9   3  10      188.07      209.13     49.09 o 
  10   3  10       74.09       98.08     50.66 o 
 -12   4  10      545.56      585.43    189.46 o 
 -11   4  10      863.18      971.64    137.52 o 
 -10   4  10      228.14      228.43     37.84 o 
  -9   4  10       78.24       80.25     24.34 o 
  -8   4  10      290.40      351.11     33.25 o 
  -7   4  10     2601.19     2485.42    112.57 o 
  -6   4  10     6402.23     6371.02    179.94 o 
  -5   4  10     1267.11     1196.44     46.46 o 
  -4   4  10     3611.64     3557.46     98.15 o 
  -3   4  10    13081.79    13009.98    281.47 o 
  -2   4  10     5243.84     5024.69    147.74 o 
  -1   4  10     3898.09     3850.40    102.88 o 
   0   4  10      555.81      613.94     29.58 o 
   1   4  10     4957.48     5196.33    142.07 o 
   2   4  10     7122.52     7289.75    198.03 o 
   3   4  10      452.37      548.94     40.67 o 
   4   4  10        9.51       49.75     23.50 o 
   5   4  10      840.99      808.06     59.50 o 
   6   4  10     3658.90     3704.14    167.64 o 
   7   4  10     2969.44     3036.54    153.06 o 
   8   4  10      272.50      300.83     53.66 o 
   9   4  10       98.50      153.16     44.37 o 
 -12   5  10      859.11      996.53    254.03 o 
 -11   5  10        9.94      -31.54     49.20 o 
 -10   5  10      883.81      836.06     88.59 o 
  -9   5  10     2236.44     2220.25    130.79 o 
  -8   5  10      292.17      306.20     38.87 o 
  -7   5  10     1105.79     1068.51     77.99 o 
  -6   5  10     2899.25     2833.70    137.01 o 
  -5   5  10    11655.67    11322.87    351.03 o 
  -4   5  10     4996.84     4877.12    167.12 o 
  -3   5  10      201.84      184.25     16.36 o 
  -2   5  10      835.70      828.36     37.19 o 
  -1   5  10      673.25      707.90     35.60 o 
   0   5  10    12149.44    12240.18    306.32 o 
   1   5  10     4803.42     4850.80    145.37 o 
   2   5  10       35.85       67.75     15.82 o 
   3   5  10     4017.60     4030.42    146.70 o 
   4   5  10     6999.67     7027.14    216.46 o 
   5   5  10     2552.05     2554.49    123.83 o 
   6   5  10      230.12      241.85     38.08 o 
   7   5  10     1170.67     1157.25     82.21 o 
   8   5  10     1458.87     1358.22    111.84 o 
   9   5  10      729.50      671.87    111.28 o 
 -11   6  10      855.27      853.63    154.38 o 
 -10   6  10      307.86      348.98     91.59 o 
  -9   6  10      112.74       83.68     34.20 o 
  -8   6  10      212.62      281.54     89.29 o 
  -7   6  10     2040.48     1907.55    127.15 o 
  -6   6  10     3587.85     3492.16    176.61 o 
  -5   6  10      425.02      429.19     49.11 o 
  -4   6  10      694.30      682.51     49.14 o 
  -3   6  10     1616.84     1574.42     79.52 o 
  -2   6  10     2950.72     3133.38    248.31 o 
  -1   6  10     3899.57     3828.79    122.74 o 
   0   6  10      126.41      157.51     36.46 o 
   1   6  10     4619.69     4469.20    149.47 o 
   2   6  10     2672.58     2829.79    152.18 o 
   3   6  10     1256.19     1698.48    242.86 o 
   4   6  10       19.57      843.79    355.45 o 
   5   6  10      152.01      137.27     28.67 o 
   6   6  10     1922.21     1977.83    126.52 o 
   7   6  10     1041.27     1123.58    105.38 o 
   8   6  10       84.73       98.15     46.12 o 
 -10   7  10       19.32       67.57     58.32 o 
  -9   7  10        2.16       32.95     39.29 o 
  -8   7  10        1.04      -13.79     22.25 o 
  -7   7  10      318.23      335.35     66.84 o 
  -6   7  10       47.06      100.15     33.36 o 
  -5   7  10       43.94       60.59     23.57 o 
  -4   7  10       31.77      201.30     83.52 o 
  -3   7  10       13.61       68.91     29.06 o 
  -2   7  10        4.32      220.87    111.68 o 
  -1   7  10      653.59      964.86    186.33 o 
   0   7  10      327.82      370.75     48.52 o 
   1   7  10      385.28      432.18     37.36 o 
   2   7  10      185.97      355.46    106.26 o 
   3   7  10      150.89      333.60     98.76 o 
   4   7  10       59.74      241.18     67.84 o 
   5   7  10      438.57      843.60    230.77 o 
   6   7  10       12.09       27.82     25.36 o 
   7   7  10       53.74       43.82     29.29 o 
  -9   8  10        1.46       58.69     64.34 o 
  -8   8  10       30.70       73.57     38.70 o 
  -7   8  10       93.85      169.49     49.82 o 
  -6   8  10      509.98      550.40     91.95 o 
  -5   8  10      171.24      299.57     79.74 o 
  -4   8  10      154.42      146.21     30.91 o 
  -3   8  10      454.82      574.49     57.23 o 
  -2   8  10      822.81      815.63     77.18 o 
  -1   8  10      206.81      235.36     39.27 o 
   0   8  10       32.88       84.50     25.48 o 
   1   8  10      611.63      566.75     63.00 o 
   2   8  10      103.21      149.62     36.05 o 
   3   8  10        7.65      180.39     95.06 o 
   4   8  10       36.75      127.19     90.20 o 
   5   8  10      167.21      152.79     44.89 o 
   6   8  10      224.69      250.74     59.94 o 
  -7   9  10      255.30      259.89     75.36 o 
  -6   9  10      213.77      183.57     64.97 o 
  -5   9  10     2161.02     2182.96    210.98 o 
  -4   9  10     1680.23     1638.23    134.19 o 
  -3   9  10       86.62       95.86     26.87 o 
  -2   9  10      103.14      109.28     34.46 o 
  -1   9  10     1675.99     1584.16    126.85 o 
   0   9  10     2585.36     2452.23    171.66 o 
   1   9  10      227.55      208.34     45.93 o 
   2   9  10      145.55      136.90     41.44 o 
   3   9  10      663.68      581.31     93.54 o 
   4   9  10     1178.04     1226.99    158.07 o 
   5   9  10      979.14      970.84    137.72 o 
  -5  10  10      143.68      143.04     62.67 o 
  -4  10  10      187.72      206.74     71.19 o 
  -3  10  10      134.07      200.56     63.71 o 
  -2  10  10      475.67      452.16     94.49 o 
  -1  10  10      653.82      681.57    104.03 o 
   0  10  10        1.47       16.63     21.31 o 
   1  10  10     1154.99     1081.87    115.31 o 
   2  10  10     1480.02     1421.53    176.83 o 
   3  10  10      778.13      722.32    114.03 o 
 -12   1  11       66.77       94.63     66.24 o 
 -11   1  11       38.15       40.97     19.05 o 
 -10   1  11      393.05      393.81     40.56 o 
  -9   1  11     1616.98     1660.00    101.41 o 
  -8   1  11      113.00      255.09     78.83 o 
  -7   1  11     3920.82     4452.88    331.36 o 
  -6   1  11     1869.42     1928.23    107.21 o 
  -5   1  11      439.42      437.07     21.70 o 
  -4   1  11     8752.88     9063.13    317.38 o 
  -3   1  11     4208.58     4116.88    111.36 o 
  -2   1  11     3915.24     3931.87    159.00 o 
  -1   1  11      253.75      251.59     23.90 o 
   0   1  11     2394.00     2796.63    233.82 o 
   1   1  11     2763.19     2821.27     80.97 o 
   2   1  11      790.44      728.04     31.36 o 
   3   1  11    12945.51    12784.41    267.98 o 
   4   1  11     3151.38     3028.29    127.21 o 
   5   1  11        5.35        7.13     10.05 o 
   6   1  11      431.40      443.38     53.15 o 
   7   1  11      632.43      569.09     75.38 o 
   8   1  11      536.71      550.54     74.64 o 
   9   1  11      340.43      321.89     57.57 o 
  10   1  11        0.60      -11.68     22.49 o 
 -12   2  11     1103.59     1080.02    228.27 o 
 -11   2  11      783.15      743.40     68.14 o 
 -10   2  11      808.11      740.38     60.37 o 
  -9   2  11        0.91       18.09     15.50 o 
  -8   2  11     7135.94     7303.16    267.34 o 
  -7   2  11     8077.37     8196.84    229.72 o 
  -6   2  11      518.79      496.14     29.53 o 
  -5   2  11      121.59      130.91     12.75 o 
  -4   2  11     5438.33     5887.79    261.06 o 
  -3   2  11    48208.54    51215.09   1483.76 o 
  -2   2  11    18006.32    17666.38    402.76 o 
  -1   2  11      504.33      537.19     25.69 o 
   0   2  11      982.94      954.44     31.92 o 
   1   2  11     2557.87     2644.99     74.43 o 
   2   2  11    17897.25    17651.04    365.23 o 
   3   2  11     1819.69     1673.89     52.01 o 
   4   2  11     4756.48     4860.37    166.40 o 
   5   2  11     1645.12     1607.83     78.46 o 
   6   2  11     4353.53     4310.79    226.67 o 
   7   2  11     3590.01     3710.45    210.02 o 
   8   2  11       97.68      113.41     38.58 o 
   9   2  11      965.20     1064.55    104.90 o 
  10   2  11      924.45      966.29    114.55 o 
 -12   3  11        0.85       17.18     29.35 o 
 -11   3  11       16.48       24.56     21.27 o 
 -10   3  11      785.19      736.01     65.20 o 
  -9   3  11     3050.14     3005.22    149.46 o 
  -8   3  11     2574.32     2583.28    126.61 o 
  -7   3  11       27.08       40.55     13.00 o 
  -6   3  11     1077.95     1039.45     44.61 o 
  -5   3  11     3546.93     3743.95    102.40 o 
  -4   3  11     2328.69     2664.55    350.07 o 
  -3   3  11      178.36      313.18     61.57 o 
  -2   3  11    16154.04    16938.02    412.94 o 
  -1   3  11     4999.06     5057.91    158.69 o 
   0   3  11     1948.73     2459.04    152.59 o 
   1   3  11      331.74      345.36     22.15 o 
   2   3  11      859.00      848.01     38.78 o 
   3   3  11     8050.62     8315.50    220.35 o 
   4   3  11     2760.20     2652.92    112.84 o 
   5   3  11      462.72      419.06     40.08 o 
   6   3  11        0.90       39.51     17.71 o 
   7   3  11      712.71      729.02     79.92 o 
   8   3  11     2323.86     2391.36    172.28 o 
   9   3  11      412.91      408.65     68.19 o 
  10   3  11      199.79      216.60     55.10 o 
 -12   4  11      383.01      508.84    182.45 o 
 -11   4  11      908.29      985.22    144.81 o 
 -10   4  11      139.39      119.99     33.33 o 
  -9   4  11      497.99      513.37     49.58 o 
  -8   4  11     2957.05     2798.82    117.52 o 
  -7   4  11     2515.55     2831.73    300.70 o 
  -6   4  11     1631.41     1595.37     69.19 o 
  -5   4  11      207.82      178.37     17.52 o 
  -4   4  11      400.28      468.01     68.01 o 
  -3   4  11     2354.67     2399.16     91.26 o 
  -2   4  11     3261.72     3192.09     96.69 o 
  -1   4  11     1377.41     1462.99     60.58 o 
   0   4  11      595.25      587.40     31.02 o 
   1   4  11     8901.83     8981.97    260.34 o 
   2   4  11    11641.92    11944.72    308.06 o 
   3   4  11     5175.09     5248.20    159.42 o 
   4   4  11       12.83       49.94     25.12 o 
   5   4  11      276.39      289.48     37.82 o 
   6   4  11      306.64      304.48     44.55 o 
   7   4  11      124.89      108.41     38.33 o 
   8   4  11        1.52       12.38     23.43 o 
   9   4  11      112.42      125.41     43.85 o 
 -11   5  11      102.62      145.94     62.18 o 
 -10   5  11       18.06      253.30    159.77 o 
  -9   5  11       75.78      110.17     40.51 o 
  -8   5  11     1211.22     1202.82     82.32 o 
  -7   5  11     1690.95     1603.68     97.85 o 
  -6   5  11     1008.19     1106.54    111.61 o 
  -5   5  11      179.83      217.32     33.08 o 
  -4   5  11     1350.26     1370.58     71.91 o 
  -3   5  11      225.72      179.78     16.36 o 
  -2   5  11     1332.80     1273.95     65.30 o 
  -1   5  11      422.70      508.80     55.83 o 
   0   5  11        0.96      147.96     67.57 o 
   1   5  11      942.16      867.32     47.11 o 
   2   5  11       81.68      116.02     25.10 o 
   3   5  11     2199.46     2144.97     96.70 o 
   4   5  11        1.27      274.39    113.92 o 
   5   5  11      752.75      764.50     62.86 o 
   6   5  11      426.33      401.08     47.25 o 
   7   5  11       51.88       93.36     32.34 o 
   8   5  11      137.12      126.58     41.19 o 
   9   5  11        1.27       14.09     30.75 o 
 -11   6  11      107.73      215.84     80.34 o 
 -10   6  11       78.08      138.68     65.47 o 
  -9   6  11       94.43      119.53     40.33 o 
  -8   6  11     1130.29     1158.77    111.39 o 
  -7   6  11      839.88      864.80     97.84 o 
  -6   6  11      238.93      268.23     42.28 o 
  -5   6  11      130.15       78.17     23.72 o 
  -4   6  11       63.34      126.45     31.95 o 
  -3   6  11      625.16      811.33    178.81 o 
  -2   6  11      538.02      522.89     43.54 o 
  -1   6  11      176.79      231.94     30.76 o 
   0   6  11      842.78      841.69     50.90 o 
   1   6  11     3181.70     3216.81    121.17 o 
   2   6  11     4378.52     4350.27    154.75 o 
   3   6  11        6.77       55.66     20.97 o 
   4   6  11      895.30      857.76     68.24 o 
   5   6  11     1366.51     1282.09     89.98 o 
   6   6  11       42.51       56.15     26.02 o 
   7   6  11       12.23       -2.47     18.89 o 
   8   6  11      166.62      164.98     60.61 o 
 -10   7  11      935.30      914.02    173.31 o 
  -9   7  11     1642.99     1600.37    155.81 o 
  -8   7  11      108.17      167.50     48.45 o 
  -7   7  11      106.45      199.03     50.69 o 
  -6   7  11     1664.53     1528.75    141.03 o 
  -5   7  11     4003.38     3831.66    197.55 o 
  -4   7  11     2164.65     2075.32    125.53 o 
  -3   7  11       46.71       54.26     20.35 o 
  -2   7  11     3899.38     3841.19    164.40 o 
  -1   7  11     7951.92     7656.79    288.22 o 
   0   7  11     3021.23     2945.29    137.04 o 
   1   7  11      337.57      392.35     33.97 o 
   2   7  11      385.36      375.39     33.55 o 
   3   7  11     2308.92     2366.02    109.15 o 
   4   7  11     2877.39     2946.76    189.12 o 
   5   7  11        7.43       60.38     32.35 o 
   6   7  11      131.71      165.36     47.20 o 
   7   7  11      718.57      735.48    109.25 o 
  -9   8  11      206.01      192.76     90.18 o 
  -8   8  11      723.32      743.35    106.83 o 
  -7   8  11      619.50      608.09     87.42 o 
  -6   8  11      855.06      840.79    106.70 o 
  -5   8  11       11.75       74.06     37.60 o 
  -4   8  11     2073.53     1884.77    113.43 o 
  -3   8  11     4138.86     3836.98    187.63 o 
  -2   8  11     1507.04     1448.57     95.10 o 
  -1   8  11       76.60       84.59     25.79 o 
   0   8  11      329.29      332.61     42.04 o 
   1   8  11      533.21      518.18     62.97 o 
   2   8  11      337.72      345.84     49.10 o 
   3   8  11      347.62      364.97     47.47 o 
   4   8  11      461.15      437.15     63.14 o 
   5   8  11     1105.41     1079.28    112.26 o 
   6   8  11      907.83      868.78    111.17 o 
  -7   9  11      123.43      133.94     53.74 o 
  -6   9  11      156.78      310.13    108.50 o 
  -5   9  11      263.41     1044.15    497.08 o 
  -4   9  11      171.96      143.28     41.24 o 
  -3   9  11        7.99       25.24     23.38 o 
  -2   9  11       55.91       66.98     27.49 o 
  -1   9  11       27.94      321.58    141.44 o 
   0   9  11      138.76     1216.69    745.31 o 
   1   9  11        5.51       27.45     33.24 o 
   2   9  11       85.05      112.13     37.49 o 
   3   9  11      573.82      592.79    116.50 o 
   4   9  11      396.95      625.57    178.55 o 
  -5  10  11       41.11       94.24     54.29 o 
  -4  10  11       30.84      175.38    105.57 o 
  -3  10  11       92.87      157.85     57.60 o 
  -2  10  11       30.50      126.57     54.35 o 
  -1  10  11       21.58      173.52    121.49 o 
   0  10  11        9.66      182.32     75.53 o 
   1  10  11       43.52      498.95    245.48 o 
   2  10  11        0.70      627.10    428.63 o 
 -11   0  12      470.94      425.37     67.59 o 
 -10   0  12        0.39        2.84     12.94 o 
  -9   0  12      852.59      954.32     83.25 o 
  -8   0  12     9142.24     8880.56    433.69 o 
  -7   0  12     7364.31     7306.79    286.35 o 
  -6   0  12        8.00        6.35      8.44 o 
  -5   0  12      392.28      452.48     29.62 o 
  -4   0  12     5084.90     5734.97    160.71 o 
  -3   0  12    11825.01    11817.03    269.41 o 
  -2   0  12     5524.45     5423.94    140.58 o 
  -1   0  12       26.97       37.57      8.91 o 
   0   0  12    16596.02    15895.60    419.32 o 
   1   0  12    33235.32    30110.71    775.93 o 
   2   0  12    10500.42    10167.18    316.49 o 
   3   0  12       20.45        6.52     15.76 o 
   4   0  12      910.56      816.17     45.01 o 
   5   0  12     2963.97     2873.85    204.45 o 
   6   0  12     2448.27     2204.58    192.63 o 
   7   0  12      109.64      166.18     60.89 o 
   8   0  12      664.39      692.30    113.30 o 
   9   0  12      348.86      343.72     88.11 o 
  10   0  12      871.07      906.21    152.78 o 
 -12   1  12      284.54      229.87     73.22 o 
 -11   1  12      901.23      768.38    133.85 o 
 -10   1  12     1007.34      896.77     65.25 o 
  -9   1  12      799.14     1136.94    350.23 o 
  -8   1  12      207.47      239.15     45.28 o 
  -7   1  12     3830.87     4469.57    358.35 o 
  -6   1  12     6499.91     6393.47    160.06 o 
  -5   1  12     2899.79     2990.51     73.48 o 
  -4   1  12        0.22        2.35      7.07 o 
  -3   1  12     1963.57     1803.56     67.49 o 
  -2   1  12    14099.13    14907.97    309.16 o 
  -1   1  12     5407.70     5176.87    107.23 o 
   0   1  12      699.68      773.08     30.92 o 
   1   1  12     6177.31     6483.73    151.09 o 
   2   1  12    11010.95    10938.61    243.61 o 
   3   1  12     3135.80     3261.71     93.63 o 
   4   1  12     2869.07     2757.82    104.85 o 
   5   1  12        0.08       32.48     23.56 o 
   6   1  12     3719.28     3684.35    191.39 o 
   7   1  12     4059.12     4124.53    222.57 o 
   8   1  12      506.09      491.89     69.53 o 
   9   1  12        3.98        3.66     19.18 o 
  10   1  12      210.88      248.95     63.58 o 
 -12   2  12       71.11       33.44     45.42 o 
 -11   2  12      213.24      207.37     56.15 o 
 -10   2  12       20.46       42.66     29.24 o 
  -9   2  12        3.12       17.42     13.86 o 
  -8   2  12      959.58     1043.89     78.07 o 
  -7   2  12     2349.83     2598.06    304.49 o 
  -6   2  12      875.28      897.16     37.24 o 
  -5   2  12     1567.25     1643.29     68.01 o 
  -4   2  12     1703.83     1690.30     75.30 o 
  -3   2  12     2094.89     2388.84     97.95 o 
  -2   2  12     5752.30     6024.68    186.46 o 
  -1   2  12      260.17      328.09     35.36 o 
   0   2  12       19.03       48.97      9.39 o 
   1   2  12      129.39      221.52     46.13 o 
   2   2  12      100.01      170.18     53.32 o 
   3   2  12      844.25      785.48     35.16 o 
   4   2  12      189.38      412.44    107.07 o 
   5   2  12     1069.08     1096.49     64.02 o 
   6   2  12     2167.09     2228.13    152.59 o 
   7   2  12      372.81      332.00     54.64 o 
   8   2  12        2.83      -18.60     28.22 o 
   9   2  12        0.26       25.66     28.61 o 
  10   2  12        4.84       12.42     26.26 o 
 -12   3  12      109.84      154.90     59.78 o 
 -11   3  12      132.92      230.31     63.36 o 
 -10   3  12      152.35      333.19     71.24 o 
  -9   3  12      511.57      690.16     80.44 o 
  -8   3  12      947.44     1421.11    194.45 o 
  -7   3  12     1128.34     1186.14     79.82 o 
  -6   3  12      871.33     1068.71    102.17 o 
  -5   3  12      408.89      394.51     34.05 o 
  -4   3  12      732.98      781.70     50.40 o 
  -3   3  12     2508.01     2501.46     95.83 o 
  -2   3  12     8220.88     8523.04    264.29 o 
  -1   3  12     1111.49     1122.75     81.82 o 
   0   3  12     1022.23     1146.27     46.49 o 
   1   3  12      500.36      542.02     35.30 o 
   2   3  12      107.86      147.26     19.51 o 
   3   3  12      817.73      965.44     78.01 o 
   4   3  12       14.75      121.62     32.66 o 
   5   3  12     1567.66     1359.79     79.77 o 
   6   3  12       73.55       95.02     26.82 o 
   7   3  12      915.93      985.97    100.95 o 
   8   3  12      161.75      190.27     52.64 o 
   9   3  12       10.92       52.04     32.25 o 
 -12   4  12      664.29      688.83    131.82 o 
 -11   4  12       97.78      131.46     63.57 o 
 -10   4  12        7.92       69.21     29.78 o 
  -9   4  12      241.02      405.53     82.94 o 
  -8   4  12     2258.36     2857.17    487.64 o 
  -7   4  12     2141.76     2668.41    392.18 o 
  -6   4  12      434.77      421.90     40.82 o 
  -5   4  12     3084.58     2955.76    115.32 o 
  -4   4  12     4527.37     4522.34    119.46 o 
  -3   4  12     6379.05     6396.12    174.00 o 
  -2   4  12     1894.96     2103.54    236.65 o 
  -1   4  12     1117.82     1092.29     52.99 o 
   0   4  12     4290.17     4549.17    134.18 o 
   1   4  12     2688.88     2611.41    112.18 o 
   2   4  12       16.76       52.31     19.17 o 
   3   4  12        0.44       44.29     24.87 o 
   4   4  12     1373.18     1290.99     78.82 o 
   5   4  12     3022.42     3025.01    144.22 o 
   6   4  12     2890.40     2783.98    143.27 o 
   7   4  12       58.50       71.20     30.52 o 
   8   4  12      851.51      853.27     96.71 o 
   9   4  12      574.80      573.08     82.08 o 
 -11   5  12      809.57      944.71    147.45 o 
 -10   5  12      892.01      880.96     94.68 o 
  -9   5  12      463.56      377.71     59.29 o 
  -8   5  12      173.48      147.63     40.01 o 
  -7   5  12     2227.44     2272.17    145.48 o 
  -6   5  12     5537.50     5761.05    307.65 o 
  -5   5  12     2539.58     2609.98    109.59 o 
  -4   5  12      300.33      287.38     22.82 o 
  -3   5  12       34.03       59.44     11.96 o 
  -2   5  12     2363.20     2310.75     78.59 o 
  -1   5  12    12351.73    12281.14    319.54 o 
   0   5  12     2699.15     2777.57     99.48 o 
   1   5  12     3052.42     3172.41    113.25 o 
   2   5  12     6978.00     7095.94    221.00 o 
   3   5  12     2503.31     2598.01    105.19 o 
   4   5  12     3958.96     3833.57    169.15 o 
   5   5  12       56.64       78.70     23.73 o 
   6   5  12     2321.60     2354.21    132.74 o 
   7   5  12     2000.15     1962.92    141.60 o 
   8   5  12      331.82      328.62     80.51 o 
 -11   6  12      166.81      180.07     75.14 o 
 -10   6  12       70.16      395.90    204.73 o 
  -9   6  12      171.85      401.46    143.56 o 
  -8   6  12      970.01      985.94    112.40 o 
  -7   6  12     1495.89     1685.67    149.86 o 
  -6   6  12      339.72      339.88     52.25 o 
  -5   6  12     1287.91     1274.26     96.30 o 
  -4   6  12     2339.95     2256.05    107.88 o 
  -3   6  12     1076.07     1104.31     65.33 o 
  -2   6  12     1783.03     1780.58     86.57 o 
  -1   6  12      118.21      110.40     19.04 o 
   0   6  12     3872.99     3869.69    145.56 o 
   1   6  12     2420.99     2628.37    193.79 o 
   2   6  12      444.10      537.24     59.77 o 
   3   6  12        0.06        4.90      8.74 o 
   4   6  12      145.13      358.73     97.21 o 
   5   6  12     1669.50     1618.13    113.63 o 
   6   6  12      580.05      610.14     61.30 o 
   7   6  12       11.60       11.56     25.03 o 
   8   6  12       35.35       13.74     31.68 o 
 -10   7  12       43.42      144.53     78.68 o 
  -9   7  12        0.50       89.40     44.79 o 
  -8   7  12      162.72      125.84     47.18 o 
  -7   7  12      177.39      179.52     53.65 o 
  -6   7  12       70.04      216.83     58.18 o 
  -5   7  12      167.61      209.08     58.00 o 
  -4   7  12     1187.93     1126.55     77.67 o 
  -3   7  12      384.10      362.09     44.45 o 
  -2   7  12       84.04      131.74     30.76 o 
  -1   7  12       23.26      310.21    139.49 o 
   0   7  12       75.75      110.81     24.93 o 
   1   7  12       54.50       96.95     29.23 o 
   2   7  12       63.17       98.83     21.37 o 
   3   7  12       23.72       80.45     23.88 o 
   4   7  12      195.03      983.41    411.96 o 
   5   7  12       35.66       20.87     23.12 o 
   6   7  12       97.30      121.79     41.45 o 
   7   7  12        5.49       58.36     46.58 o 
  -9   8  12       73.38      336.81    217.03 o 
  -8   8  12      171.90      166.03     56.27 o 
  -7   8  12      132.94      241.42     67.68 o 
  -6   8  12        0.59      229.16    166.71 o 
  -5   8  12      614.10      664.63     84.59 o 
  -4   8  12      663.25     1174.70    303.45 o 
  -3   8  12      629.52      579.82     57.50 o 
  -2   8  12        3.00       87.32     55.59 o 
  -1   8  12      172.70      172.36     32.79 o 
   0   8  12      786.16      757.82     65.48 o 
   1   8  12      332.15      399.85     54.92 o 
   2   8  12       62.32       95.50     40.68 o 
   3   8  12      277.86      316.52     65.53 o 
   4   8  12       62.87      139.04     43.81 o 
   5   8  12      855.28      887.44    132.01 o 
   6   8  12      395.46      352.91     85.34 o 
  -7   9  12      175.06      127.28     54.64 o 
  -6   9  12     1438.43     1488.53    173.07 o 
  -5   9  12     1382.47     1307.16    124.08 o 
  -4   9  12       18.47       44.40     28.24 o 
  -3   9  12      496.49      463.22     64.34 o 
  -2   9  12      723.40      675.57    104.53 o 
  -1   9  12     2368.47     2166.34    162.86 o 
   0   9  12      308.29      329.77     54.57 o 
   1   9  12       69.44       88.90     35.84 o 
   2   9  12      502.28      437.17     70.06 o 
   3   9  12      843.13      794.36    117.15 o 
   4   9  12     1106.40     1152.97    159.26 o 
  -4  10  12      578.55      590.08    105.75 o 
  -3  10  12      288.35      372.23     84.63 o 
  -2  10  12      288.30      276.01     77.00 o 
  -1  10  12       87.46       86.97     48.29 o 
   0  10  12     2105.58     2134.97    216.76 o 
   1  10  12     1568.05     1526.64    177.92 o 
 -12   1  13      307.42      284.05     95.32 o 
 -11   1  13      837.86      814.51     88.61 o 
 -10   1  13       18.35       28.96     17.49 o 
  -9   1  13      151.23      514.67    140.03 o 
  -8   1  13     2162.60     2245.19    210.72 o 
  -7   1  13     3366.26     4051.43    533.96 o 
  -6   1  13     4958.13     6132.76    680.91 o 
  -5   1  13      750.00      753.97     43.88 o 
  -4   1  13     1672.00     1609.66     60.30 o 
  -3   1  13     2083.62     2356.67    183.40 o 
  -2   1  13     9536.70    12891.92   2040.69 o 
  -1   1  13      162.92      191.46     30.34 o 
   0   1  13       11.87       80.90     26.26 o 
   1   1  13     4869.91     5756.03    459.32 o 
   2   1  13    17809.78    18366.47    498.29 o 
   3   1  13     3341.37     3261.26    103.75 o 
   4   1  13      578.83      531.24     40.05 o 
   5   1  13      649.18      642.29     64.64 o 
   6   1  13      457.21      469.93     60.53 o 
   7   1  13     1710.47     1618.47    129.18 o 
   8   1  13      329.80      327.95     59.36 o 
   9   1  13       26.75       53.33     32.35 o 
 -12   2  13      918.81      930.36    122.91 o 
 -11   2  13       20.57       21.17     25.24 o 
 -10   2  13       98.59       61.39     25.80 o 
  -9   2  13     2128.15     2328.74    118.00 o 
  -8   2  13     2506.09     2533.45    104.43 o 
  -7   2  13      830.54     1349.85    288.26 o 
  -6   2  13      263.92      424.43     93.49 o 
  -5   2  13     3313.51     3420.43    118.77 o 
  -4   2  13    14458.51    14897.73    389.94 o 
  -3   2  13     1378.29     1701.48    289.22 o 
  -2   2  13     1324.65     1462.02     66.28 o 
  -1   2  13     3839.20     4038.88     99.52 o 
   0   2  13      750.00      788.81     32.07 o 
   1   2  13     4778.93     4592.69    137.43 o 
   2   2  13      115.48      154.93     17.05 o 
   3   2  13     3031.03     3013.11     91.90 o 
   4   2  13     7534.99     7387.64    247.54 o 
   5   2  13     1270.34     1277.42     72.61 o 
   6   2  13      881.10      847.15     85.24 o 
   7   2  13       27.34       64.15     31.67 o 
   8   2  13     1725.00     1766.31    139.20 o 
   9   2  13     1017.01     1063.58    113.42 o 
 -12   3  13      392.23      427.34     92.61 o 
 -11   3  13     1459.17     1444.28    109.06 o 
 -10   3  13     2558.35     2656.88    175.42 o 
  -9   3  13       12.36      193.03     53.53 o 
  -8   3  13     1625.63     1742.89    166.85 o 
  -7   3  13     4039.93     4211.40    179.18 o 
  -6   3  13     5580.30     5529.52    212.00 o 
  -5   3  13     3650.59     3786.76    140.06 o 
  -4   3  13     3759.20     3773.53    132.58 o 
  -3   3  13    22590.02    23066.90    589.63 o 
  -2   3  13     6793.26     8392.77    961.82 o 
  -1   3  13     2751.43     2749.68     77.99 o 
   0   3  13       16.50       26.20      9.82 o 
   1   3  13     2405.62     2384.29     79.59 o 
   2   3  13    11461.07    11957.74    306.23 o 
   3   3  13     5038.83     4993.72    147.29 o 
   4   3  13     1296.99     1192.90     69.48 o 
   5   3  13     1838.13     1859.05     96.38 o 
   6   3  13     3448.13     3491.54    203.20 o 
   7   3  13     2379.82     2547.91    171.98 o 
   8   3  13      564.66      576.36     79.39 o 
   9   3  13      297.33      341.58     65.14 o 
 -12   4  13      103.22      100.92     58.36 o 
 -11   4  13      233.19      218.44     46.86 o 
 -10   4  13      484.63      446.34     66.78 o 
  -9   4  13      207.95      237.47     47.01 o 
  -8   4  13        1.72       48.07     34.76 o 
  -7   4  13        6.25       16.59     15.79 o 
  -6   4  13      134.96      193.90     31.48 o 
  -5   4  13       53.86      102.08     22.43 o 
  -4   4  13      765.03      717.29     51.57 o 
  -3   4  13       49.25       64.70     18.45 o 
  -2   4  13        1.86        2.22      6.92 o 
  -1   4  13      978.62     1169.38    118.61 o 
   0   4  13     3620.18     4372.13    318.66 o 
   1   4  13      885.93      920.95     52.19 o 
   2   4  13      410.99      413.76     31.93 o 
   3   4  13     3408.71     3598.75    130.50 o 
   4   4  13        4.19      113.07     30.98 o 
   5   4  13       62.72      120.03     34.08 o 
   6   4  13       77.49      258.81     95.57 o 
   7   4  13      165.48      178.97     44.08 o 
   8   4  13      402.29      390.55     67.76 o 
   9   4  13       98.40       98.61     45.20 o 
 -11   5  13        6.64       55.93     49.85 o 
 -10   5  13        3.31       38.99     29.41 o 
  -9   5  13      143.73       99.32     35.01 o 
  -8   5  13       43.93       55.49     33.34 o 
  -7   5  13       23.87       39.94     37.28 o 
  -6   5  13        5.32       79.75     43.90 o 
  -5   5  13        2.60       73.12     32.15 o 
  -4   5  13      385.03      372.00     31.94 o 
  -3   5  13        0.77       23.55      9.66 o 
  -2   5  13       70.56      105.97     22.02 o 
  -1   5  13      506.35      566.41     40.24 o 
   0   5  13       22.41       96.54     29.01 o 
   1   5  13      212.42      280.60     33.14 o 
   2   5  13       10.55      326.80    127.37 o 
   3   5  13     1086.28     1490.41    262.95 o 
   4   5  13       75.03      279.36    100.15 o 
   5   5  13       42.60       26.30     18.69 o 
   6   5  13       22.90       22.43     22.11 o 
   7   5  13       11.89       17.43     20.49 o 
   8   5  13       42.09      131.65     56.87 o 
 -11   6  13       36.90       64.05     57.46 o 
 -10   6  13      704.72      654.17     91.61 o 
  -9   6  13     1066.29     1093.10    116.53 o 
  -8   6  13      485.20      405.87     72.18 o 
  -7   6  13       64.55      505.31    252.94 o 
  -6   6  13       11.43       64.49     41.52 o 
  -5   6  13      664.28      926.29    215.41 o 
  -4   6  13     2223.43     2656.50    335.14 o 
  -3   6  13     2216.41     2241.67    116.18 o 
  -2   6  13      453.96      428.50     42.59 o 
  -1   6  13     3383.13     3168.01    118.97 o 
   0   6  13     6410.65     6832.81    228.89 o 
   1   6  13     4725.47     4963.77    179.79 o 
   2   6  13     1065.12     1072.81     60.73 o 
   3   6  13      828.62      823.26     56.20 o 
   4   6  13      799.72      742.64     63.65 o 
   5   6  13      371.08      349.56     51.51 o 
   6   6  13        8.41       31.09     28.44 o 
   7   6  13      104.01      103.73     47.68 o 
 -10   7  13     1083.11     1073.32    173.90 o 
  -9   7  13      125.85      131.30     50.17 o 
  -8   7  13       99.51      139.03     47.28 o 
  -7   7  13      499.46      546.44     81.56 o 
  -6   7  13     1566.62     1570.03    129.39 o 
  -5   7  13     1561.40     1538.76    126.40 o 
  -4   7  13      424.10      785.79    215.99 o 
  -3   7  13     4346.68     4250.67    233.32 o 
  -2   7  13     2493.14     2385.63    118.20 o 
  -1   7  13     2197.20     2047.54    106.05 o 
   0   7  13      178.76      325.77     74.89 o 
   1   7  13      428.54      421.67     39.64 o 
   2   7  13     2189.48     2257.38    106.65 o 
   3   7  13     1154.53     1144.67     80.30 o 
   4   7  13       33.96       93.29     38.77 o 
   5   7  13      172.78      189.35     48.65 o 
   6   7  13      708.41      671.92     89.86 o 
  -8   8  13      563.66      581.74    104.97 o 
  -7   8  13      156.70      108.24     48.46 o 
  -6   8  13       78.45      123.97     51.82 o 
  -5   8  13     2797.09     2841.33    241.22 o 
  -4   8  13     2967.95     2937.55    200.93 o 
  -3   8  13      181.19      206.82     45.41 o 
  -2   8  13      114.07      127.37     34.16 o 
  -1   8  13      238.85      239.63     35.36 o 
   0   8  13     1307.00     1353.71     91.08 o 
   1   8  13     1287.22     1327.94    107.17 o 
   2   8  13       18.13       10.91     16.13 o 
   3   8  13      837.89      795.09    103.60 o 
   4   8  13     1622.34     1546.39    164.06 o 
   5   8  13     1165.86     1107.14    147.24 o 
  -7   9  13       15.48       51.33     42.42 o 
  -6   9  13      164.28      147.55     57.11 o 
  -5   9  13      172.37      382.49    100.12 o 
  -4   9  13        5.08        5.04     15.13 o 
  -3   9  13       23.81      159.61     75.58 o 
  -2   9  13       76.58      236.74    119.00 o 
  -1   9  13      284.54      957.98    465.33 o 
   0   9  13      156.16      163.99     56.62 o 
   1   9  13      316.38      273.64     53.29 o 
   2   9  13      759.03      780.03    110.88 o 
   3   9  13      155.19      151.14     58.07 o 
  -4  10  13      104.92      206.92     68.60 o 
  -3  10  13       32.54      156.40     57.76 o 
  -2  10  13        1.21       49.93     53.85 o 
  -1  10  13        3.74       53.58     45.54 o 
   0  10  13        4.00      726.23    467.79 o 
 -12   0  14       14.86       50.47     46.05 o 
 -11   0  14      898.84      919.11    150.45 o 
 -10   0  14      121.36      129.07     33.66 o 
  -9   0  14      513.70      513.39     58.73 o 
  -8   0  14     2707.23     2816.89    144.99 o 
  -7   0  14      813.76      860.49     60.39 o 
  -6   0  14     4898.92     4638.19    172.35 o 
  -5   0  14       24.42       58.21     11.11 o 
  -4   0  14      442.88      378.10     20.61 o 
  -3   0  14     3100.60     2909.77     85.16 o 
  -2   0  14     7431.17     7169.64    324.95 o 
  -1   0  14    41189.74    36858.45   1604.56 o 
   0   0  14     6489.77     6249.52    207.66 o 
   1   0  14        6.38       27.26     12.38 o 
   2   0  14        5.99       94.59     34.64 o 
   3   0  14     7106.68     6599.82    239.45 o 
   4   0  14     2100.31     2229.59    164.92 o 
   5   0  14      140.90      178.59     49.53 o 
   6   0  14     1572.75     1502.17    160.42 o 
   7   0  14     1513.31     1491.10    162.72 o 
   8   0  14     2453.31     2567.33    269.78 o 
   9   0  14     1287.69     1402.24    189.13 o 
 -12   1  14     1010.28      734.66    432.74 o 
 -11   1  14      694.18      964.03    125.73 o 
 -10   1  14      172.34      135.00     36.16 o 
  -9   1  14       29.70       49.95     18.03 o 
  -8   1  14     2814.45     2915.96    203.10 o 
  -7   1  14     9365.66     9772.21    339.29 o 
  -6   1  14     1876.85     3349.83    765.90 o 
  -5   1  14     1711.11     1749.40     71.36 o 
  -4   1  14     1225.32     1532.39    183.61 o 
  -3   1  14    16098.85    16965.79    442.09 o 
  -2   1  14    16204.39    16723.29    809.89 o 
  -1   1  14     1423.44     1444.33     44.78 o 
   0   1  14     1167.62     1189.18     42.87 o 
   1   1  14     1679.53     1679.69     69.90 o 
   2   1  14     6745.73     7877.64    512.09 o 
   3   1  14     3598.73     3703.42    111.33 o 
   4   1  14       11.17       44.61     16.23 o 
   5   1  14     2712.21     2828.07    157.35 o 
   6   1  14     2727.08     2622.29    164.34 o 
   7   1  14      933.21      911.25     94.84 o 
   8   1  14      193.25      186.31     49.38 o 
   9   1  14      146.85      171.59     49.26 o 
 -12   2  14        2.38      -12.62     37.85 o 
 -11   2  14       11.77        3.21     19.12 o 
 -10   2  14        9.86      213.70    109.22 o 
  -9   2  14       12.84      374.76    259.77 o 
  -8   2  14       59.51       68.82     30.60 o 
  -7   2  14      239.14      603.21    187.90 o 
  -6   2  14      992.17     1116.52    139.29 o 
  -5   2  14      545.30      556.59     45.73 o 
  -4   2  14        4.91       29.00     20.30 o 
  -3   2  14      755.27      983.10    146.08 o 
  -2   2  14      329.08      639.91    150.22 o 
  -1   2  14     1071.47     1185.71     57.26 o 
   0   2  14     1155.55     1224.02     67.21 o 
   1   2  14      525.41      524.29     38.02 o 
   2   2  14      199.09      253.46     22.93 o 
   3   2  14     1357.80     1425.37     60.74 o 
   4   2  14     1023.28     1489.98    182.78 o 
   5   2  14      218.59      240.31     32.40 o 
   6   2  14       68.16       88.95     33.83 o 
   7   2  14      426.94      454.38     68.67 o 
   8   2  14       16.36      127.61     65.15 o 
   9   2  14        1.92        8.32     21.53 o 
 -12   3  14      186.43      231.22     74.01 o 
 -11   3  14      132.29      517.06    218.84 o 
 -10   3  14        6.57       97.81     94.94 o 
  -9   3  14      635.31      619.00     69.33 o 
  -8   3  14      117.69      166.43     31.46 o 
  -7   3  14     2580.72     3348.35    586.12 o 
  -6   3  14       30.98       71.20     23.87 o 
  -5   3  14     2508.54     3179.53    477.56 o 
  -4   3  14      169.53      200.37     37.26 o 
  -3   3  14     1157.28     1213.83     71.71 o 
  -2   3  14     2077.09     2228.96     98.58 o 
  -1   3  14     1017.88     1149.79     66.84 o 
   0   3  14      546.77      574.68     30.34 o 
   1   3  14      340.32      443.59     49.79 o 
   2   3  14     1537.62     2047.23    268.03 o 
   3   3  14       25.34      131.69     50.42 o 
   4   3  14      467.48      484.13     45.16 o 
   5   3  14      778.49      856.07     68.17 o 
   6   3  14      614.69      587.36     73.05 o 
   7   3  14      281.53      240.58     53.72 o 
   8   3  14       66.90       69.19     33.09 o 
   9   3  14      197.46      211.22     55.01 o 
 -12   4  14       85.79       98.37     54.74 o 
 -11   4  14      448.70      445.05     68.20 o 
 -10   4  14      455.04      531.31     93.38 o 
  -9   4  14     2025.71     1921.33    148.34 o 
  -8   4  14     3493.59     3246.15    158.38 o 
  -7   4  14       34.58       55.08     20.08 o 
  -6   4  14     5367.89     4973.42    211.57 o 
  -5   4  14     3572.45     3493.97    140.46 o 
  -4   4  14     2578.88     2467.43    105.76 o 
  -3   4  14     1015.34     1028.68     57.69 o 
  -2   4  14     2465.01     2382.74     75.89 o 
  -1   4  14     6349.70     6212.23    173.67 o 
   0   4  14     1486.83     1559.69     72.05 o 
   1   4  14     2030.30     2108.86     82.26 o 
   2   4  14      156.49      138.51     20.02 o 
   3   4  14     4600.04     4903.89    168.31 o 
   4   4  14     7162.55     7522.67    285.25 o 
   5   4  14     1069.55     1096.76     76.85 o 
   6   4  14       16.74       33.11     23.57 o 
   7   4  14      633.65      625.67     78.74 o 
   8   4  14      658.66      686.80     92.33 o 
 -11   5  14      496.66      558.60    106.88 o 
 -10   5  14       96.39      109.90     37.76 o 
  -9   5  14      253.99      303.81     66.40 o 
  -8   5  14     2404.02     2361.88    170.13 o 
  -7   5  14     3720.34     3719.71    227.19 o 
  -6   5  14     2864.75     2721.72    157.50 o 
  -5   5  14      298.84      286.74     45.38 o 
  -4   5  14      207.06      236.69     27.75 o 
  -3   5  14     5144.05     4906.64    182.17 o 
  -2   5  14     6319.24     6112.86    180.14 o 
  -1   5  14      338.95      369.90     50.93 o 
   0   5  14     3983.51     4038.09    140.95 o 
   1   5  14     9178.03     9124.60    277.33 o 
   2   5  14     3742.26     3834.05    139.19 o 
   3   5  14     2188.75     2276.86     98.84 o 
   4   5  14      230.61      203.30     33.01 o 
   5   5  14     2084.64     2015.68    115.04 o 
   6   5  14     1179.68     1252.95    106.03 o 
   7   5  14      223.96      212.81     49.46 o 
   8   5  14       95.20      103.36     49.83 o 
 -10   6  14      397.35      370.76     73.46 o 
  -9   6  14      620.24      698.85    102.14 o 
  -8   6  14      168.74      166.31     43.48 o 
  -7   6  14       64.10       49.31     32.37 o 
  -6   6  14      761.79      814.40     98.01 o 
  -5   6  14     1653.47     1801.59    132.75 o 
  -4   6  14      339.63     1049.02    410.54 o 
  -3   6  14       47.70       72.50     30.17 o 
  -2   6  14     1469.56     1334.00     63.18 o 
  -1   6  14     3608.67     3976.20    282.71 o 
   0   6  14     2004.39     1994.08    102.41 o 
   1   6  14      577.51      598.37     48.80 o 
   2   6  14       48.21       57.26     18.65 o 
   3   6  14     1869.24     1880.39    106.15 o 
   4   6  14     1636.47     1752.52    106.02 o 
   5   6  14      632.51      583.45     66.12 o 
   6   6  14       68.85       85.93     43.52 o 
   7   6  14      363.76      379.27     85.99 o 
 -10   7  14      416.25      457.09    179.30 o 
  -9   7  14        2.08      291.95    200.10 o 
  -8   7  14       91.08      152.12     49.55 o 
  -7   7  14      109.79      390.72    170.91 o 
  -6   7  14       20.00      431.15    233.36 o 
  -5   7  14       36.22       36.37     31.52 o 
  -4   7  14      328.99      611.00     89.54 o 
  -3   7  14      377.20      367.58     72.61 o 
  -2   7  14       40.81     1338.86    434.16 o 
  -1   7  14      539.05      732.58     95.27 o 
   0   7  14       49.88       96.47     24.64 o 
   1   7  14        3.01      149.47     72.97 o 
   2   7  14       15.58       31.92     20.50 o 
   3   7  14      377.33      571.48    143.98 o 
   4   7  14      590.58      578.24     72.48 o 
   5   7  14       41.26       36.06     29.92 o 
   6   7  14      142.04      185.13     64.51 o 
  -8   8  14      371.68      388.16     83.32 o 
  -7   8  14       35.06       72.96     43.35 o 
  -6   8  14      570.44      660.46    106.74 o 
  -5   8  14     1028.13     1008.88    111.48 o 
  -4   8  14      285.63     1257.03    572.24 o 
  -3   8  14      153.91      199.85     44.01 o 
  -2   8  14      183.47      187.39     40.35 o 
  -1   8  14      492.98      506.60     63.16 o 
   0   8  14      449.92      710.64    196.84 o 
   1   8  14      111.83      437.09    219.53 o 
   2   8  14        2.77        0.16     14.34 o 
   3   8  14      124.97      128.30     51.21 o 
   4   8  14      585.65      641.06    105.83 o 
   5   8  14      336.18      360.76     88.00 o 
  -6   9  14      160.05      160.54     49.30 o 
  -5   9  14       35.73       66.69     37.88 o 
  -4   9  14      570.29      564.87     81.02 o 
  -3   9  14      580.80      562.26     72.37 o 
  -2   9  14      527.92      591.39     94.11 o 
  -1   9  14       87.82      174.87     77.35 o 
   0   9  14      582.84      527.03     91.58 o 
   1   9  14      940.31      884.91    122.89 o 
   2   9  14      700.83      627.44    133.06 o 
   3   9  14      451.47      490.45    122.62 o 
  -3  10  14      216.20      180.81     64.56 o 
  -2  10  14      250.60      271.84     77.83 o 
  -1  10  14     1845.16     1780.72    198.00 o 
 -12   1  15      349.59      598.80    232.31 o 
 -11   1  15      196.25      479.89    187.34 o 
 -10   1  15      293.80      321.98     47.90 o 
  -9   1  15      185.88      178.87     52.74 o 
  -8   1  15     1452.08     2263.10    404.69 o 
  -7   1  15     1682.79     1774.16    108.64 o 
  -6   1  15     1361.83     1596.74    256.92 o 
  -5   1  15       85.16       90.31     22.18 o 
  -4   1  15      979.08     1063.74    121.30 o 
  -3   1  15     4916.03     5507.71    323.34 o 
  -2   1  15     1556.48     1612.73    190.05 o 
  -1   1  15     1527.39     1494.94     49.33 o 
   0   1  15     4504.85     4486.46    119.42 o 
   1   1  15     6404.48     5938.08    151.39 o 
   2   1  15      538.40      688.22     45.06 o 
   3   1  15      172.54      437.37     72.59 o 
   4   1  15      193.55      201.20     28.64 o 
   5   1  15      247.71      239.66     43.06 o 
   6   1  15     1126.71     1036.43     96.03 o 
   7   1  15      215.60      240.24     53.08 o 
   8   1  15      105.27      132.94     45.98 o 
   9   1  15      186.99      177.79     52.27 o 
 -12   2  15        5.33       46.05     55.51 o 
 -11   2  15     1730.41     1731.88    166.10 o 
 -10   2  15     1944.29     1946.15    144.56 o 
  -9   2  15     1592.10     1489.84     92.70 o 
  -8   2  15      458.52      526.38     56.17 o 
  -7   2  15     3288.50     3505.70    150.09 o 
  -6   2  15     8345.03     8127.89    274.54 o 
  -5   2  15     5093.47     5383.66    186.47 o 
  -4   2  15      367.40      373.37     30.14 o 
  -3   2  15     2591.33     2731.11    101.78 o 
  -2   2  15     7768.98     7858.10    229.74 o 
  -1   2  15     8127.65     8351.84    196.02 o 
   0   2  15     4290.00     4323.05    117.36 o 
   1   2  15        1.69       22.76     17.31 o 
   2   2  15     8924.86     8935.48    238.57 o 
   3   2  15     8499.08     7936.62    214.54 o 
   4   2  15     2426.04     2547.57    123.33 o 
   5   2  15      692.87      633.81     67.93 o 
   6   2  15      449.24      487.13     64.99 o 
   7   2  15     3930.96     4029.70    236.67 o 
   8   2  15     1056.46     1038.51    108.25 o 
   9   2  15       30.86       29.36     30.12 o 
 -12   3  15     1034.15     1021.60    242.76 o 
 -11   3  15     1162.34     1152.85    113.12 o 
 -10   3  15      102.75       96.73     34.92 o 
  -9   3  15      416.89      498.76     55.03 o 
  -8   3  15     1946.38     1853.36    108.60 o 
  -7   3  15     3776.26     4010.86    245.19 o 
  -6   3  15      483.51      500.41     44.71 o 
  -5   3  15     3209.94     3293.41    139.95 o 
  -4   3  15     6639.12     6439.44    212.96 o 
  -3   3  15     5442.22     5503.75    182.42 o 
  -2   3  15     1595.17     1920.27    202.40 o 
  -1   3  15     1756.38     1833.39     61.49 o 
   0   3  15      611.15      654.02     35.43 o 
   1   3  15    12019.23    12175.20    317.99 o 
   2   3  15     4085.20     4109.19    134.21 o 
   3   3  15        4.21       39.70     12.79 o 
   4   3  15      303.14      297.60     39.49 o 
   5   3  15     1236.59     1190.94     82.01 o 
   6   3  15     2313.48     2402.82    161.13 o 
   7   3  15      136.36      180.77     46.73 o 
   8   3  15      469.94      456.95     70.95 o 
 -12   4  15       18.96       37.85     60.56 o 
 -11   4  15      223.64      242.74     58.03 o 
 -10   4  15      458.25      580.67     77.16 o 
  -9   4  15        1.14       68.17     44.55 o 
  -8   4  15       84.70      144.48     36.49 o 
  -7   4  15        3.69       48.07     27.98 o 
  -6   4  15      617.97      717.64    102.09 o 
  -5   4  15     3344.35     3678.04    423.49 o 
  -4   4  15       89.81       95.05     22.61 o 
  -3   4  15      929.80     1015.95     90.14 o 
  -2   4  15     3266.83     3570.94    186.05 o 
  -1   4  15     4606.13     5306.35    371.33 o 
   0   4  15     3080.06     3168.98    110.57 o 
   1   4  15      751.61     1001.71    188.43 o 
   2   4  15     1376.37     1452.75     69.95 o 
   3   4  15      958.71     1009.96     75.17 o 
   4   4  15       14.73      113.67     34.42 o 
   5   4  15       71.23      242.74     72.10 o 
   6   4  15      331.92      262.23     48.54 o 
   7   4  15     1201.22     1236.22    115.13 o 
   8   4  15      712.36      704.46     98.01 o 
 -11   5  15       16.68      135.00     62.47 o 
 -10   5  15      151.48      142.53     46.03 o 
  -9   5  15        8.33       81.27     35.70 o 
  -8   5  15      131.98      929.66    451.29 o 
  -7   5  15       82.49      138.58     36.74 o 
  -6   5  15     1116.99     1909.34    534.65 o 
  -5   5  15      398.69      465.80     61.36 o 
  -4   5  15       56.44       90.01     32.91 o 
  -3   5  15        4.75       65.72     22.04 o 
  -2   5  15      123.73      125.65     32.02 o 
  -1   5  15      559.94      533.26     40.64 o 
   0   5  15      394.25      423.45     44.75 o 
   1   5  15       37.32      566.91    200.02 o 
   2   5  15      731.12      678.34     55.90 o 
   3   5  15     1345.73     1656.69    304.77 o 
   4   5  15      651.84      619.01     59.48 o 
   5   5  15        7.58       22.47     22.33 o 
   6   5  15        0.08       -7.88     17.19 o 
   7   5  15        5.25       37.73     29.37 o 
 -10   6  15      532.81      562.32     92.76 o 
  -9   6  15      166.61      287.09     91.32 o 
  -8   6  15      133.34      137.82     38.37 o 
  -7   6  15       22.71       82.25     32.59 o 
  -6   6  15      846.35     1053.84    201.76 o 
  -5   6  15     1680.63     2009.28    211.71 o 
  -4   6  15      666.50      738.60     76.88 o 
  -3   6  15      324.77      283.83     50.73 o 
  -2   6  15     2119.48     2169.61    139.83 o 
  -1   6  15     3116.25     3446.95    325.77 o 
   0   6  15     2453.50     2413.84    106.45 o 
   1   6  15        1.51      125.42     59.49 o 
   2   6  15     1279.22     1297.03     70.99 o 
   3   6  15      377.38      811.54    261.01 o 
   4   6  15       24.89       15.71     19.01 o 
   5   6  15       24.61       53.50     39.48 o 
   6   6  15       60.71       46.54     39.17 o 
  -9   7  15      950.20      921.11    109.40 o 
  -8   7  15     1026.83     1014.46    124.55 o 
  -7   7  15      756.78      809.29    103.47 o 
  -6   7  15      218.20      273.87     56.77 o 
  -5   7  15      973.29      922.11     94.45 o 
  -4   7  15     5746.13     5599.52    305.54 o 
  -3   7  15     1426.11     1557.50    119.73 o 
  -2   7  15      110.78      142.62     35.60 o 
  -1   7  15       23.53      111.71     51.17 o 
   0   7  15     1224.04     1258.31     84.24 o 
   1   7  15     3698.26     3587.35    153.29 o 
   2   7  15       50.73       87.07     21.53 o 
   3   7  15      242.31      283.06     40.97 o 
   4   7  15      914.03      872.30     94.40 o 
   5   7  15     1776.89     1700.19    149.21 o 
  -8   8  15       47.16      120.46     52.80 o 
  -7   8  15      211.87      217.31     55.63 o 
  -6   8  15     1513.72     1527.72    141.78 o 
  -5   8  15     2155.07     2220.53    173.15 o 
  -4   8  15       28.25       99.87     47.68 o 
  -3   8  15      145.85      154.25     39.36 o 
  -2   8  15      147.55      145.47     37.39 o 
  -1   8  15      499.43      537.61     66.74 o 
   0   8  15      555.86      606.53     74.18 o 
   1   8  15       84.54       99.21     41.02 o 
   2   8  15     1600.47     1512.30    149.71 o 
   3   8  15     1468.10     1464.85    152.95 o 
   4   8  15     1175.33     1252.25    202.03 o 
  -6   9  15      190.32      160.59     52.77 o 
  -5   9  15        0.72       52.11     44.50 o 
  -4   9  15      125.76      209.59     78.17 o 
  -3   9  15       79.15      176.77     75.12 o 
  -2   9  15       31.88      175.02    116.19 o 
  -1   9  15       32.96       -0.51     17.31 o 
   0   9  15      606.59      657.26    110.69 o 
   1   9  15      649.78      852.89    182.55 o 
   2   9  15       54.77      186.08    159.93 o 
 -12   0  16     1204.88      118.27     66.41 o 
 -10   0  16     2539.07     2361.65    277.36 o 
  -9   0  16      494.93      477.50     99.16 o 
  -8   0  16       97.67       70.05     37.92 o 
  -7   0  16     9429.75     9967.33    568.94 o 
  -6   0  16     6801.20     6338.40    376.99 o 
  -5   0  16     6171.92     6080.17    345.26 o 
  -4   0  16     1230.57     1252.58    107.73 o 
  -3   0  16    17082.09    16300.08    493.73 o 
  -2   0  16    45551.66    41746.95   2452.64 o 
  -1   0  16    10707.89     9773.29    304.11 o 
   0   0  16       15.63       48.41     15.00 o 
   1   0  16      830.60      801.48     50.53 o 
   2   0  16     5608.42     5302.48    206.68 o 
   3   0  16     9107.15     8213.64    398.02 o 
   4   0  16      726.86      769.41     93.67 o 
   5   0  16      860.57     1051.43    113.87 o 
   6   0  16     2230.54     2292.08    217.62 o 
   7   0  16     2310.42     2433.79    243.28 o 
   8   0  16     1400.82     1474.30    204.23 o 
 -12   1  16      445.44      302.72     73.88 o 
 -11   1  16      414.56      267.88    100.39 o 
 -10   1  16        8.32      160.44     65.44 o 
  -9   1  16     1027.02      856.89    117.58 o 
  -8   1  16     1762.83     1887.12    163.67 o 
  -7   1  16      344.75     1218.80    339.50 o 
  -6   1  16      372.28      694.26    162.43 o 
  -5   1  16      749.27      763.48     41.43 o 
  -4   1  16     2753.86     2739.95    122.79 o 
  -3   1  16     4018.16     5032.28    547.04 o 
  -2   1  16       15.25      126.06     50.78 o 
  -1   1  16     3026.06     3099.40    111.42 o 
   0   1  16     1510.32     1827.93    147.02 o 
   1   1  16      982.73     1633.92    218.43 o 
   2   1  16      604.37      554.12     32.73 o 
   3   1  16      445.88      406.41     29.81 o 
   4   1  16     4128.88     4150.58    163.81 o 
   5   1  16     1624.68     1587.22    111.80 o 
   6   1  16        2.58        4.90     15.33 o 
   7   1  16       17.74       45.77     28.21 o 
   8   1  16      545.89      552.39     85.69 o 
 -12   2  16       17.79      -22.18     31.52 o 
 -11   2  16      449.05     1073.94    453.69 o 
 -10   2  16      880.75      763.74    102.63 o 
  -9   2  16      448.98      460.88     64.95 o 
  -8   2  16      717.79      748.43     57.41 o 
  -7   2  16     1335.90     2259.49    385.15 o 
  -6   2  16     1234.04     1264.34     84.95 o 
  -5   2  16      493.41      961.75    313.56 o 
  -4   2  16      242.83      275.28     28.11 o 
  -3   2  16       41.56      207.45    112.52 o 
  -2   2  16      374.75      486.11     69.92 o 
  -1   2  16     1674.93     1686.68     68.97 o 
   0   2  16        7.36      124.21     54.81 o 
   1   2  16      106.95      139.46     17.95 o 
   2   2  16     2985.83     2983.44    116.63 o 
   3   2  16     3148.63     3903.46    413.07 o 
   4   2  16     1162.40     1105.43     73.31 o 
   5   2  16       47.44       72.81     31.67 o 
   6   2  16        9.80       24.83     23.73 o 
   7   2  16      113.31      199.32     80.13 o 
   8   2  16       28.92       45.35     33.60 o 
 -12   3  16      197.02      253.06    110.44 o 
 -11   3  16       73.99      405.40    227.01 o 
 -10   3  16       81.32       95.02     35.02 o 
  -9   3  16      148.92      158.89     33.35 o 
  -8   3  16      266.07      360.50     44.08 o 
  -7   3  16        2.06       41.70     37.99 o 
  -6   3  16     1985.53     2018.13    107.55 o 
  -5   3  16     2178.87     2615.84    312.22 o 
  -4   3  16      516.27      474.07     42.48 o 
  -3   3  16     3043.93     4078.18    587.97 o 
  -2   3  16      246.51      253.78     48.84 o 
  -1   3  16       16.89       23.39     17.35 o 
   0   3  16      300.31      376.45     30.14 o 
   1   3  16      479.19      949.60    189.33 o 
   2   3  16     1179.47     1077.25     63.89 o 
   3   3  16      521.79      474.13     45.87 o 
   4   3  16     2578.50     2532.49    127.61 o 
   5   3  16      801.51      754.02     65.47 o 
   6   3  16       39.06       84.70     36.42 o 
   7   3  16        2.65        9.05     21.04 o 
   8   3  16      222.42      164.34     51.82 o 
 -12   4  16       92.13      105.99     85.81 o 
 -11   4  16      648.12      629.00     87.68 o 
 -10   4  16      909.27      913.08    101.23 o 
  -9   4  16      274.31      323.55     49.07 o 
  -8   4  16      630.71      544.56     49.92 o 
  -7   4  16     3474.22     3266.60    161.79 o 
  -6   4  16     2268.24     2277.65    117.37 o 
  -5   4  16      358.80      376.13     58.18 o 
  -4   4  16      147.61      158.03     25.37 o 
  -3   4  16      528.18      718.97     84.53 o 
  -2   4  16     5729.90     6225.55    268.30 o 
  -1   4  16     2503.17     2853.11    192.67 o 
   0   4  16      200.54      226.91     26.84 o 
   1   4  16      933.60      926.77     54.50 o 
   2   4  16     2732.88     3045.07    136.57 o 
   3   4  16     5134.95     5222.76    217.49 o 
   4   4  16      704.71      769.82     63.08 o 
   5   4  16      748.76      828.26     69.76 o 
   6   4  16      763.88      738.10     81.39 o 
   7   4  16      503.88      493.50     73.98 o 
 -11   5  16        5.54       13.52     33.02 o 
 -10   5  16      126.90      142.29     43.56 o 
  -9   5  16     1570.66     1494.11    136.69 o 
  -8   5  16     2163.44     2178.81    150.55 o 
  -7   5  16      537.01      494.80     63.51 o 
  -6   5  16        1.44      359.81    237.21 o 
  -5   5  16      346.88      388.74     41.38 o 
  -4   5  16     5354.66     5086.79    202.49 o 
  -3   5  16     2859.80     2952.56    133.46 o 
  -2   5  16      114.12      163.34     27.83 o 
  -1   5  16     7597.28     7769.96    286.19 o 
   0   5  16     3928.12     3937.38    146.07 o 
   1   5  16     3626.83     3695.38    152.02 o 
   2   5  16        9.30      162.07     88.05 o 
   3   5  16      229.74      432.17    119.87 o 
   4   5  16     1926.81     1893.83    110.75 o 
   5   5  16     1295.92     1203.36     90.02 o 
   6   5  16      152.19      172.66     43.34 o 
   7   5  16       25.60       55.30     32.06 o 
 -10   6  16      636.68      639.35     93.28 o 
  -9   6  16      249.87      196.85     60.87 o 
  -8   6  16      340.69      352.74     71.82 o 
  -7   6  16      758.86      768.05     87.25 o 
  -6   6  16     1029.70     1137.19     97.61 o 
  -5   6  16     1512.67     1556.99    114.70 o 
  -4   6  16       25.71      149.90     68.31 o 
  -3   6  16     2173.77     2183.32    141.60 o 
  -2   6  16     2407.55     2603.53    179.17 o 
  -1   6  16     1102.60     1412.24    157.42 o 
   0   6  16       40.22      136.72     54.30 o 
   1   6  16       12.97        6.38      9.95 o 
   2   6  16     1268.22     1383.09     78.14 o 
   3   6  16     1219.17     1336.78     88.44 o 
   4   6  16      202.01      184.57     35.51 o 
   5   6  16      179.23      180.25     41.46 o 
   6   6  16      324.29      293.47     78.82 o 
  -9   7  16       93.89      154.55     59.51 o 
  -8   7  16        0.39      134.94     70.61 o 
  -7   7  16       71.50      121.94     41.10 o 
  -6   7  16        2.64       68.05     45.89 o 
  -5   7  16       16.07      388.76    180.61 o 
  -4   7  16       95.24      184.02     58.21 o 
  -3   7  16       39.36       57.03     33.47 o 
  -2   7  16       23.69       52.34     26.38 o 
  -1   7  16      394.01      400.78     57.21 o 
   0   7  16       31.24      370.21    219.42 o 
   1   7  16      237.03      243.04     36.72 o 
   2   7  16       92.01      129.70     28.66 o 
   3   7  16       64.27      103.48     28.28 o 
   4   7  16       77.83      108.62     39.79 o 
   5   7  16       13.02       26.14     29.06 o 
  -8   8  16       63.98      102.41     51.63 o 
  -7   8  16      108.57      112.73     42.97 o 
  -6   8  16      149.28      379.01    124.71 o 
  -5   8  16        1.11      571.46    340.51 o 
  -4   8  16       62.60       64.59     33.41 o 
  -3   8  16      234.18      249.11     51.59 o 
  -2   8  16      276.99      299.93     53.44 o 
  -1   8  16       24.64      112.33     38.07 o 
   0   8  16       19.47       85.19     60.29 o 
   1   8  16      137.05      141.57     51.43 o 
   2   8  16      226.91      950.75    494.48 o 
   3   8  16      347.93      716.26    398.64 o 
   4   8  16      175.97      404.70    220.23 o 
  -6   9  16      117.86      124.93     46.32 o 
  -5   9  16      606.77      576.34     85.44 o 
  -4   9  16     1437.85     1266.79    122.85 o 
  -3   9  16      566.20      577.02    104.90 o 
  -2   9  16        0.70       26.18     34.08 o 
  -1   9  16      539.45      524.84     96.82 o 
   0   9  16     1308.06     1333.46    158.42 o 
   1   9  16     1077.73     1272.05    263.00 o 
 -12   1  17      112.17      242.58    168.46 o 
 -11   1  17      486.33      551.18    164.19 o 
 -10   1  17      409.28      341.23    135.82 o 
  -9   1  17       41.59      561.21    178.97 o 
  -8   1  17     1184.66     1591.47    279.19 o 
  -7   1  17     2225.35     2047.02    101.10 o 
  -6   1  17     1287.36     1211.09     64.41 o 
  -5   1  17     3095.27     3128.74    113.66 o 
  -4   1  17       80.31      103.07     32.03 o 
  -3   1  17       14.78       69.97     31.14 o 
  -2   1  17     2019.95     1879.32     79.64 o 
  -1   1  17     9288.64     9177.00    224.36 o 
   0   1  17     1011.64     1049.11     74.27 o 
   1   1  17       52.95       82.13     18.37 o 
   2   1  17       78.20      112.80     16.34 o 
   3   1  17      817.45      715.74     42.52 o 
   4   1  17     1152.37     1347.55    106.70 o 
   5   1  17       82.23      114.64     35.04 o 
   6   1  17       11.61       40.89     25.38 o 
   7   1  17      161.07      197.58     49.43 o 
   8   1  17     1061.94     1161.94    126.78 o 
 -12   2  17     1580.82     1631.64    190.75 o 
 -11   2  17     2298.49     2446.08    231.54 o 
 -10   2  17       74.57       79.67     29.40 o 
  -9   2  17       17.02       33.47     16.84 o 
  -8   2  17      598.86      681.82     54.51 o 
  -7   2  17     9147.83     9422.93    338.70 o 
  -6   2  17     6119.52     6210.21    228.98 o 
  -5   2  17      199.94      305.22     49.78 o 
  -4   2  17     1280.44     1321.98     64.96 o 
  -3   2  17     2250.19     2437.48    100.34 o 
  -2   2  17     8950.34     8633.89    288.45 o 
  -1   2  17     1647.48     1830.05     94.51 o 
   0   2  17     1094.88     1225.28     50.47 o 
   1   2  17     5194.09     5025.88    148.65 o 
   2   2  17     7251.55     6778.83    201.94 o 
   3   2  17     4056.66     3902.47    161.16 o 
   4   2  17       42.04      103.98     33.24 o 
   5   2  17     1111.69     1195.01     98.95 o 
   6   2  17     1886.87     1810.78    130.37 o 
   7   2  17      494.05      451.95     70.15 o 
   8   2  17        0.21      -13.33     24.88 o 
 -11   3  17       93.87      118.28     45.97 o 
 -10   3  17      926.43      884.96     93.36 o 
  -9   3  17      751.12      735.24     62.40 o 
  -8   3  17      263.35      230.88     34.17 o 
  -7   3  17       76.65       97.99     23.48 o 
  -6   3  17     4147.80     4267.41    178.46 o 
  -5   3  17     3320.97     3864.17    219.16 o 
  -4   3  17     1042.65     1106.33     64.52 o 
  -3   3  17      119.94      274.73     87.96 o 
  -2   3  17      515.13      530.74     42.44 o 
  -1   3  17     2938.85     3010.63    138.54 o 
   0   3  17     6546.56     6512.71    191.57 o 
   1   3  17        2.33       18.63     15.24 o 
   2   3  17     1790.30     1793.25     81.72 o 
   3   3  17     3590.74     3433.61    155.45 o 
   4   3  17     2769.30     2955.34    146.76 o 
   5   3  17     1578.77     1497.40    112.09 o 
   6   3  17      515.06      573.87     71.43 o 
   7   3  17     1594.56     1616.24    137.55 o 
 -11   4  17      243.21      479.86    127.49 o 
 -10   4  17      326.94      604.68    164.99 o 
  -9   4  17       14.61       69.05     51.81 o 
  -8   4  17      266.97      331.52     49.87 o 
  -7   4  17      891.04      790.51     74.84 o 
  -6   4  17     2545.23     2744.35    205.65 o 
  -5   4  17      642.55      705.89     55.02 o 
  -4   4  17      466.42      449.88     43.75 o 
  -3   4  17     2493.94     2577.91    120.91 o 
  -2   4  17     1953.25     2564.13    361.34 o 
  -1   4  17     3546.62     3847.26    162.13 o 
   0   4  17      949.62      948.17     52.59 o 
   1   4  17       85.46      232.56     81.37 o 
   2   4  17      122.51      170.01     43.08 o 
   3   4  17       10.28      160.96     86.25 o 
   4   4  17       79.47      100.68     27.90 o 
   5   4  17       49.16       58.79     30.57 o 
   6   4  17      723.64      801.22     89.30 o 
   7   4  17      358.97      401.89     67.02 o 
 -11   5  17        3.18        7.56     25.66 o 
 -10   5  17       60.97      118.84     48.15 o 
  -9   5  17        0.06      619.32    361.41 o 
  -8   5  17       73.90      201.95     57.93 o 
  -7   5  17       88.25      270.59     98.79 o 
  -6   5  17       47.66       87.34     30.87 o 
  -5   5  17      384.48      400.98     43.81 o 
  -4   5  17       87.66      113.28     30.09 o 
  -3   5  17     1555.27     2137.86    395.84 o 
  -2   5  17       83.86      133.14     31.04 o 
  -1   5  17      294.44      639.19    192.63 o 
   0   5  17      497.16      654.33     94.95 o 
   1   5  17      406.58      429.25     42.82 o 
   2   5  17     1091.61     1123.28     76.36 o 
   3   5  17        8.19       46.87     20.85 o 
   4   5  17       36.40      114.63     30.35 o 
   5   5  17       23.35       25.97     23.21 o 
   6   5  17        5.69       20.66     23.36 o 
 -10   6  17        7.61       59.24     40.08 o 
  -9   6  17       35.23       89.34     42.16 o 
  -8   6  17       18.56      101.09     44.43 o 
  -7   6  17      620.36      765.05    105.15 o 
  -6   6  17     1068.67     1230.40    109.31 o 
  -5   6  17       70.34      577.44    258.94 o 
  -4   6  17     1237.76     1249.68    104.44 o 
  -3   6  17     2826.73     2992.69    184.37 o 
  -2   6  17     2277.82     2433.51    248.05 o 
  -1   6  17      106.88      265.70     99.90 o 
   0   6  17      819.38      826.16     66.22 o 
   1   6  17      890.64      854.71     58.33 o 
   2   6  17      146.33      145.83     29.29 o 
   3   6  17       13.31      299.90    181.81 o 
   4   6  17      128.13      119.29     30.17 o 
   5   6  17      637.11      597.58     89.99 o 
   6   6  17     1073.17      972.95    135.04 o 
  -9   7  17      720.35      724.44    104.64 o 
  -8   7  17      755.60      710.44     99.51 o 
  -7   7  17       15.80       19.27     25.28 o 
  -6   7  17     1458.04     1359.91    122.98 o 
  -5   7  17     3253.81     3293.53    216.73 o 
  -4   7  17     2202.53     2081.13    159.74 o 
  -3   7  17      149.86      164.08     40.83 o 
  -2   7  17        6.52       47.31     26.18 o 
  -1   7  17     1473.82     1565.63    116.63 o 
   0   7  17     2744.27     2723.92    173.90 o 
   1   7  17      843.67      828.55     70.69 o 
   2   7  17      138.25      114.67     35.78 o 
   3   7  17     1059.24     1011.20     98.72 o 
   4   7  17     1730.39     1619.30    160.30 o 
  -7   8  17      557.60      535.84     98.76 o 
  -6   8  17      557.36      531.65     81.52 o 
  -5   8  17        0.25       18.74     25.17 o 
  -4   8  17      376.31      392.53     66.73 o 
  -3   8  17      391.52      365.54     61.33 o 
  -2   8  17      499.86      521.74     68.78 o 
  -1   8  17      981.64      934.47     92.74 o 
   0   8  17      105.64       92.86     35.47 o 
   1   8  17     1819.22     1740.16    230.12 o 
   2   8  17     1397.52     1268.57    202.78 o 
   3   8  17      225.51      279.58    120.54 o 
  -5   9  17      160.71      214.63     58.59 o 
  -4   9  17      115.31      260.56    119.26 o 
  -3   9  17        0.36      116.57    118.32 o 
  -2   9  17      144.35      138.52     55.54 o 
  -1   9  17      583.79      740.06    119.14 o 
   0   9  17      835.39      862.97    182.41 o 
   1   9  17       44.82       56.64     53.72 o 
 -12   0  18      414.29       -0.63     22.10 o 
 -11   0  18      306.98      -14.52     36.61 o 
 -10   0  18        4.54       27.88     36.45 o 
  -9   0  18      105.95       77.28     39.84 o 
  -8   0  18     1498.27     1623.66    164.67 o 
  -7   0  18     5001.03     5243.50    374.24 o 
  -6   0  18     1579.78     1637.78    162.44 o 
  -5   0  18      769.88      818.59     92.78 o 
  -4   0  18     4499.23     4533.50    283.22 o 
  -3   0  18     7146.94     6757.55    646.11 o 
  -2   0  18     1831.06     1684.49     90.37 o 
  -1   0  18      580.80      500.85     41.22 o 
   0   0  18      759.13      705.46     50.38 o 
   1   0  18     1403.10     1345.43     77.82 o 
   2   0  18     1926.61     1678.65     94.10 o 
   3   0  18       56.86       45.69     18.46 o 
   4   0  18     2395.53     2363.65    196.81 o 
   5   0  18      871.83      923.57    122.02 o 
   6   0  18     2089.98     2127.98    215.49 o 
   7   0  18      875.71      959.87    146.98 o 
   8   0  18        1.21       62.87     59.10 o 
 -12   1  18        0.88       76.10     44.83 o 
 -11   1  18      499.86      474.67     99.58 o 
 -10   1  18     1155.90     1132.55    231.59 o 
  -9   1  18      557.49      514.84     80.68 o 
  -8   1  18       60.62      647.43    215.95 o 
  -7   1  18     1584.38     1990.40    180.45 o 
  -6   1  18     4105.09     4106.76    207.87 o 
  -5   1  18     3682.87     4223.61    370.81 o 
  -4   1  18     1067.79     1084.95     51.39 o 
  -3   1  18      435.94      423.34     31.16 o 
  -2   1  18     5310.45     5163.32    171.87 o 
  -1   1  18     1669.16     1806.41     74.08 o 
   0   1  18     1859.05     1818.55     66.19 o 
   1   1  18        2.84       23.44      9.86 o 
   2   1  18     3911.63     3750.79    124.54 o 
   3   1  18     7247.05     6959.58    247.34 o 
   4   1  18     1248.89     1269.37    100.17 o 
   5   1  18        0.47        6.13     16.39 o 
   6   1  18      305.20      260.16     52.96 o 
   7   1  18     1157.73     1160.51    116.86 o 
   8   1  18     1201.59     1169.60    130.57 o 
 -12   2  18        9.34      673.71    206.28 o 
 -11   2  18      158.03     1014.20    536.22 o 
 -10   2  18       18.30       54.19     30.72 o 
  -9   2  18      101.32      147.89     48.24 o 
  -8   2  18      165.22      317.47     55.97 o 
  -7   2  18      157.24      239.77     78.83 o 
  -6   2  18       80.72      131.01     32.38 o 
  -5   2  18      557.49      557.49     44.40 o 
  -4   2  18       26.95      388.19     58.16 o 
  -3   2  18       24.01      197.31    129.48 o 
  -2   2  18        0.77      218.58     99.88 o 
  -1   2  18      152.20      150.20     19.58 o 
   0   2  18        3.18       30.23     22.77 o 
   1   2  18      613.06      725.43     50.34 o 
   2   2  18      940.33     1505.79    217.45 o 
   3   2  18       60.94      135.53     47.87 o 
   4   2  18       68.80       81.77     23.17 o 
   5   2  18        8.42       33.45     25.59 o 
   6   2  18        6.11       46.67     32.32 o 
   7   2  18       21.36       30.02     29.20 o 
 -12   3  18       93.52      179.18    113.57 o 
 -11   3  18      141.09      152.70    111.05 o 
 -10   3  18      195.21      198.26     49.42 o 
  -9   3  18      142.50      158.02     30.61 o 
  -8   3  18      168.90      177.89     29.18 o 
  -7   3  18      220.82      361.81    101.47 o 
  -6   3  18     1183.08     2101.20    586.85 o 
  -5   3  18      556.07     2406.01    593.61 o 
  -4   3  18      184.59      546.67    164.23 o 
  -3   3  18      875.00      816.90     54.67 o 
  -2   3  18        8.22      161.90     62.76 o 
  -1   3  18      946.46     1077.80     77.66 o 
   0   3  18      502.72      633.48     81.33 o 
   1   3  18      406.76      384.69     32.61 o 
   2   3  18      206.95      279.40     32.92 o 
   3   3  18     1730.78     1733.31    104.18 o 
   4   3  18      386.40      445.21     50.33 o 
   5   3  18        0.79       10.57     17.46 o 
   6   3  18        1.11        4.16     17.45 o 
   7   3  18        2.98       43.05     33.82 o 
 -11   4  18      564.77      535.77    104.99 o 
 -10   4  18       13.94       96.15     73.51 o 
  -9   4  18      643.49      608.25     76.91 o 
  -8   4  18     1902.19     1843.76    117.29 o 
  -7   4  18     1598.45     1519.58     94.81 o 
  -6   4  18      160.64      183.66     34.16 o 
  -5   4  18       50.57      232.70     93.99 o 
  -4   4  18     2403.80     2292.09    114.46 o 
  -3   4  18     3685.82     3801.56    165.94 o 
  -2   4  18      696.03      846.44    113.46 o 
  -1   4  18     1460.29     1719.02    163.12 o 
   0   4  18     1569.73     1598.65     75.05 o 
   1   4  18     6832.54     6866.69    226.95 o 
   2   4  18     5145.30     5053.52    185.79 o 
   3   4  18        1.19       13.48     15.18 o 
   4   4  18     1462.24     1534.48    100.48 o 
   5   4  18      704.31      741.43     81.65 o 
   6   4  18      483.78      459.00     69.53 o 
   7   4  18       53.38       61.34     36.91 o 
 -11   5  18      201.85      153.75     61.24 o 
 -10   5  18     1356.21     1210.45    126.06 o 
  -9   5  18     1583.66     1425.91    136.23 o 
  -8   5  18      171.35      154.84     43.43 o 
  -7   5  18      128.71      130.78     38.52 o 
  -6   5  18     1208.99     1174.03     97.47 o 
  -5   5  18     3952.45     3753.15    175.93 o 
  -4   5  18     1725.17     1662.33     99.46 o 
  -3   5  18     2689.38     2843.38    141.74 o 
  -2   5  18     8225.49     8127.91    306.49 o 
  -1   5  18     3155.85     3370.14    159.57 o 
   0   5  18     1830.80     1798.68    100.42 o 
   1   5  18      420.14      480.95     40.78 o 
   2   5  18     1225.05     1291.52     82.81 o 
   3   5  18     2501.71     2611.71    135.81 o 
   4   5  18      855.76      895.74     74.64 o 
   5   5  18      102.23      146.88     40.49 o 
   6   5  18       55.13       83.06     38.53 o 
 -10   6  18      227.70      228.85     81.27 o 
  -9   6  18      260.02      249.13     57.35 o 
  -8   6  18      802.35      917.96    104.98 o 
  -7   6  18       50.35      205.28     75.18 o 
  -6   6  18      313.84      567.92    136.24 o 
  -5   6  18      142.25      138.45     39.11 o 
  -4   6  18     1937.91     2046.39    147.13 o 
  -3   6  18     2042.26     2616.60    375.13 o 
  -2   6  18       99.93      408.73    161.45 o 
  -1   6  18      190.47      137.91     29.62 o 
   0   6  18      394.27      390.33     47.98 o 
   1   6  18      844.31      860.86     67.63 o 
   2   6  18      890.63      837.03     67.89 o 
   3   6  18       44.94       47.97     21.60 o 
   4   6  18      355.77      375.07     50.58 o 
   5   6  18      468.61      418.52     80.89 o 
  -9   7  18        4.53       66.08     46.18 o 
  -8   7  18      201.47      225.66     59.32 o 
  -7   7  18      202.86      192.39     52.21 o 
  -6   7  18        8.80      290.99    115.96 o 
  -5   7  18       34.50      431.25    203.89 o 
  -4   7  18       36.89      636.68    285.01 o 
  -3   7  18        5.03       43.36     27.01 o 
  -2   7  18        7.85        4.95     16.11 o 
  -1   7  18       12.61      139.30     86.32 o 
   0   7  18      516.69      775.38    194.30 o 
   1   7  18      123.21      194.45     80.27 o 
   2   7  18      378.20      383.66     60.98 o 
   3   7  18      301.52      518.45    138.56 o 
   4   7  18       14.80       10.52     36.89 o 
  -7   8  18      157.24      200.40     62.44 o 
  -6   8  18        0.17       48.20     33.77 o 
  -5   8  18      100.73       79.33     43.60 o 
  -4   8  18      338.59      396.65     70.28 o 
  -3   8  18      473.07      525.75     76.23 o 
  -2   8  18       32.89       84.39     33.21 o 
  -1   8  18        0.31       90.40     41.97 o 
   0   8  18      188.61      188.22     48.25 o 
   1   8  18      656.57      809.42    161.03 o 
   2   8  18      596.06      984.27    386.53 o 
  -4   9  18      535.20      468.83     93.92 o 
  -3   9  18        5.03       16.90     28.64 o 
  -2   9  18      587.41      578.15    104.46 o 
  -1   9  18      714.01      742.66    115.48 o 
 -12   1  19       34.67       11.61     28.90 o 
 -11   1  19      693.06      701.71    103.91 o 
 -10   1  19      694.66     1127.77    122.38 o 
  -9   1  19      999.00      907.79     88.28 o 
  -8   1  19      182.44      168.58     37.32 o 
  -7   1  19     1333.65     1767.39    195.18 o 
  -6   1  19     3184.40     5333.38    277.33 o 
  -5   1  19      266.29      958.11    298.14 o 
  -4   1  19      325.44      297.82     66.62 o 
  -3   1  19     2516.17     2483.42     98.47 o 
  -2   1  19     4606.56     4883.94    393.05 o 
  -1   1  19     7961.92     7320.55    279.18 o 
   0   1  19       18.21       94.65     25.77 o 
   1   1  19      206.34      212.60     22.34 o 
   2   1  19       59.37      286.29     90.69 o 
   3   1  19      304.03      619.23     87.16 o 
   4   1  19     2052.90     2036.50    133.83 o 
   5   1  19       12.41       23.42     23.26 o 
   6   1  19      960.98     1228.78    111.36 o 
   7   1  19      543.40      587.26     87.80 o 
 -12   2  19      523.25      582.21    108.03 o 
 -11   2  19       95.02      184.92     51.27 o 
 -10   2  19      328.91      351.31     62.82 o 
  -9   2  19      477.11      399.55     53.23 o 
  -8   2  19     1643.02     1629.74    136.82 o 
  -7   2  19     1176.48     1229.16     84.22 o 
  -6   2  19     1246.92     1248.47     79.45 o 
  -5   2  19     2511.41     2402.89    116.82 o 
  -4   2  19      878.20      858.67     58.77 o 
  -3   2  19     1139.95     1067.40     60.85 o 
  -2   2  19     2587.59     2458.74    108.65 o 
  -1   2  19     5480.81     5384.46    197.47 o 
   0   2  19     8238.50     7945.63    229.61 o 
   1   2  19     2124.78     2038.27     84.74 o 
   2   2  19       85.88      120.97     20.10 o 
   3   2  19      145.01      113.58     24.71 o 
   4   2  19     2813.83     2807.58    167.36 o 
   5   2  19     2303.61     2311.87    153.31 o 
   6   2  19      226.71      217.71     46.80 o 
   7   2  19      391.96      419.50     71.99 o 
 -11   3  19      956.31      907.05    183.94 o 
 -10   3  19     1115.13     1024.44    110.60 o 
  -9   3  19      252.90      230.77     42.68 o 
  -8   3  19      110.56      105.63     27.22 o 
  -7   3  19     3981.91     4011.69    183.93 o 
  -6   3  19     6056.37     6308.25    255.96 o 
  -5   3  19     2036.62     1938.28     97.93 o 
  -4   3  19      349.62      378.39     36.99 o 
  -3   3  19      135.35      354.80    106.12 o 
  -2   3  19     9021.21     8792.36    388.95 o 
  -1   3  19     7385.65     7403.17    297.33 o 
   0   3  19     1220.68     1138.11     56.86 o 
   1   3  19     1417.75     1419.58     69.61 o 
   2   3  19     2939.00     2991.56    119.73 o 
   3   3  19     3586.65     3639.93    171.96 o 
   4   3  19     1214.70     1192.31     84.48 o 
   5   3  19      192.89      211.68     45.72 o 
   6   3  19      860.02      852.64     90.11 o 
   7   3  19     1156.57     1077.07    115.51 o 
 -11   4  19        0.88      187.35     66.99 o 
 -10   4  19       66.52      315.09    215.53 o 
  -9   4  19       39.12      234.31     91.51 o 
  -8   4  19      492.51      997.14    267.25 o 
  -7   4  19       13.61      863.62    153.41 o 
  -6   4  19        3.29       40.84     18.32 o 
  -5   4  19      990.27      917.39     67.62 o 
  -4   4  19     1287.47     1671.69    275.72 o 
  -3   4  19      491.01      958.33    226.14 o 
  -2   4  19      164.34      199.05     31.70 o 
  -1   4  19      369.77      547.11     96.63 o 
   0   4  19      401.31      546.42     84.80 o 
   1   4  19        1.57      -14.70     19.87 o 
   2   4  19       30.53      284.89     83.50 o 
   3   4  19       16.65       17.59     16.21 o 
   4   4  19      792.91      871.00     76.08 o 
   5   4  19      953.77     1075.05    106.18 o 
   6   4  19       93.38      124.56     43.28 o 
 -10   5  19        4.64      150.15     99.67 o 
  -9   5  19       41.95       71.24     34.50 o 
  -8   5  19       58.00       89.55     33.07 o 
  -7   5  19       51.98      143.19     37.51 o 
  -6   5  19       44.41      350.61    127.66 o 
  -5   5  19      208.80     2395.26    242.71 o 
  -4   5  19      162.74      270.59     94.51 o 
  -3   5  19       32.31      515.84    211.88 o 
  -2   5  19       10.55      389.62    228.38 o 
  -1   5  19      459.01      494.83     55.82 o 
   0   5  19      296.38      353.39     64.88 o 
   1   5  19      134.35      175.77     33.97 o 
   2   5  19       21.11       48.78     27.49 o 
   3   5  19       29.57      171.61     86.75 o 
   4   5  19      169.71      176.06     35.59 o 
   5   5  19       96.00      130.21     42.11 o 
  -9   6  19      495.06      494.24     79.03 o 
  -8   6  19     1317.01     1387.61    132.84 o 
  -7   6  19     1155.30     1176.77    111.91 o 
  -6   6  19       21.18       91.90     33.61 o 
  -5   6  19     1856.99     1777.15    139.53 o 
  -4   6  19     1541.86     1565.21    130.27 o 
  -3   6  19     1081.22     1265.27    112.03 o 
  -2   6  19        0.16       10.39     13.67 o 
  -1   6  19      279.39      275.27     41.99 o 
   0   6  19     1708.07     1629.50    111.88 o 
   1   6  19      218.16      304.74     64.35 o 
   2   6  19        7.62      135.74     76.15 o 
   3   6  19       18.22        1.20     12.84 o 
   4   6  19      610.18      582.14     75.45 o 
   5   6  19     1451.49     1388.97    219.38 o 
  -8   7  19      100.26      133.77     51.33 o 
  -7   7  19     1235.28     1169.62    117.03 o 
  -6   7  19     1045.91     1066.27    112.18 o 
  -5   7  19      367.51      359.84     64.46 o 
  -4   7  19        2.51       29.56     25.67 o 
  -3   7  19      183.63      170.90     42.05 o 
  -2   7  19     1267.81     1295.65    113.34 o 
  -1   7  19      733.96      798.44     81.86 o 
   0   7  19        1.65       13.31     20.01 o 
   1   7  19     1083.52      975.46    119.13 o 
   2   7  19     1583.65     1487.78    150.92 o 
   3   7  19     1447.06     1476.20    210.80 o 
  -6   8  19       23.95       45.28     33.71 o 
  -5   8  19      178.58      204.32     50.89 o 
  -4   8  19      729.17      706.31     93.69 o 
  -3   8  19      704.24      800.49    100.40 o 
  -2   8  19      109.67      142.12     43.40 o 
  -1   8  19     1141.38     1019.90    106.69 o 
   0   8  19     2294.42     2267.84    206.22 o 
   1   8  19     1540.75     1715.25    229.58 o 
 -12   0  20      623.89      346.65    239.38 o 
 -11   0  20        0.60        1.76     24.15 o 
 -10   0  20     2459.17     1712.45    880.46 o 
  -9   0  20     1346.69     1103.66    190.48 o 
  -8   0  20      544.88      499.80     92.18 o 
  -7   0  20      432.67      465.25     84.17 o 
  -6   0  20     3147.20     3172.13    257.73 o 
  -5   0  20    11157.51    10176.93   1265.70 o 
  -4   0  20     3010.85     2573.25    317.50 o 
  -3   0  20       90.14       63.08     33.59 o 
  -2   0  20     2877.52     2699.71    200.22 o 
  -1   0  20     5359.15     5196.14    216.44 o 
   0   0  20     2558.00     2444.81    119.26 o 
   1   0  20      280.27      280.03     33.63 o 
   2   0  20       48.71       83.01     20.90 o 
   3   0  20     5099.85     4670.06    319.08 o 
   4   0  20     4536.96     4597.50    338.78 o 
   5   0  20     1949.15     2077.66    210.97 o 
   6   0  20      194.50      195.32     70.06 o 
   7   0  20      945.38      973.19    159.98 o 
 -12   1  20      368.12      282.99     93.53 o 
 -11   1  20     2032.08     1794.91    393.80 o 
 -10   1  20     1064.60     1024.72     99.28 o 
  -9   1  20       29.23      515.84    192.25 o 
  -8   1  20      325.85      388.81     57.79 o 
  -7   1  20     2106.43     2640.13    174.29 o 
  -6   1  20     4927.73     5679.94    337.22 o 
  -5   1  20     1035.59     1023.52     94.11 o 
  -4   1  20      325.87      410.48     51.35 o 
  -3   1  20     4423.47     4446.56    185.45 o 
  -2   1  20     4765.65     4831.11    233.75 o 
  -1   1  20     4280.02     4074.49    137.40 o 
   0   1  20       51.23       59.46     13.66 o 
   1   1  20     1629.24     1652.97     69.21 o 
   2   1  20     4080.82     3676.41    129.63 o 
   3   1  20     1542.11     1430.92     81.90 o 
   4   1  20      254.49      256.88     47.79 o 
   5   1  20      160.38      139.11     41.55 o 
   6   1  20      371.85      479.77     74.70 o 
   7   1  20      793.32      812.45    107.36 o 
 -12   2  20        4.79      207.54    105.34 o 
 -11   2  20       41.49       51.80     35.61 o 
 -10   2  20       75.31      133.40     58.80 o 
  -9   2  20      114.17      196.23     53.64 o 
  -8   2  20        2.99      476.51    175.16 o 
  -7   2  20      119.19      506.94    157.02 o 
  -6   2  20       35.10      553.62     75.68 o 
  -5   2  20      182.43      456.22    241.38 o 
  -4   2  20      471.56      583.75     46.18 o 
  -3   2  20      536.13      716.56    120.01 o 
  -2   2  20        0.99       54.07     23.76 o 
  -1   2  20     2498.74     2987.35    281.58 o 
   0   2  20     2591.78     2681.31    155.56 o 
   1   2  20      743.76      795.85     59.66 o 
   2   2  20      408.19      405.74     33.98 o 
   3   2  20      266.04      288.88     36.57 o 
   4   2  20       21.95       33.61     26.13 o 
   5   2  20        0.11       49.06     34.83 o 
   6   2  20      162.05      142.24     41.97 o 
 -11   3  20      302.02      650.48    311.50 o 
 -10   3  20        2.06       -7.04     26.85 o 
  -9   3  20      485.19      424.54     60.32 o 
  -8   3  20      188.41      313.54     98.44 o 
  -7   3  20       44.22      194.49     96.57 o 
  -6   3  20      542.88      712.48     98.91 o 
  -5   3  20        2.54      893.29    313.66 o 
  -4   3  20       15.60       50.73     19.20 o 
  -3   3  20      127.46      196.28     32.10 o 
  -2   3  20      147.43      364.69     83.61 o 
  -1   3  20      117.18      253.17     81.06 o 
   0   3  20     1365.62     1312.59     81.02 o 
   1   3  20     1368.46     1461.26     74.28 o 
   2   3  20      574.32      556.19     53.46 o 
   3   3  20      475.81      502.26     49.60 o 
   4   3  20       62.10       54.86     26.25 o 
   5   3  20      403.61      363.89     57.65 o 
   6   3  20       27.44       49.39     32.39 o 
 -11   4  20        2.45       10.20     26.94 o 
 -10   4  20     1073.36     1050.33    136.95 o 
  -9   4  20      775.79      949.80    219.85 o 
  -8   4  20      250.67      403.25     89.28 o 
  -7   4  20      479.48      454.57     50.64 o 
  -6   4  20      228.96      217.74     36.74 o 
  -5   4  20     2253.83     2225.05    119.34 o 
  -4   4  20     1818.40     1929.46    110.57 o 
  -3   4  20      217.16      274.19     37.74 o 
  -2   4  20       61.38       81.00     23.49 o 
  -1   4  20     3390.23     3381.00    160.98 o 
   0   4  20     3656.71     3742.96    194.46 o 
   1   4  20      836.73      831.96     61.39 o 
   2   4  20       50.64       84.49     23.03 o 
   3   4  20      963.88      920.14     71.92 o 
   4   4  20     1051.24     1075.09    103.76 o 
   5   4  20      280.32      301.55     63.61 o 
   6   4  20       55.26       99.04     41.34 o 
 -10   5  20      631.71      645.21    104.36 o 
  -9   5  20        8.55       41.04     39.22 o 
  -8   5  20      229.62      248.02     49.31 o 
  -7   5  20     1746.06     1574.22    120.39 o 
  -6   5  20     2003.84     1940.45    137.66 o 
  -5   5  20      146.69      195.18     42.22 o 
  -4   5  20     2472.50     2328.10    132.71 o 
  -3   5  20     3888.05     3862.86    181.66 o 
  -2   5  20     2035.58     2018.80    113.42 o 
  -1   5  20      578.89      594.38     55.15 o 
   0   5  20       79.18       99.44     28.20 o 
   1   5  20      595.46      616.53     58.86 o 
   2   5  20     2247.18     2251.70    146.19 o 
   3   5  20      264.74      281.37     48.52 o 
   4   5  20        1.06       22.38     27.43 o 
   5   5  20      191.36      170.49     57.08 o 
  -9   6  20      684.47      794.74    141.91 o 
  -8   6  20      200.82      275.45     57.14 o 
  -7   6  20       34.21      438.19    201.14 o 
  -6   6  20      165.28      163.83     43.72 o 
  -5   6  20     1529.79     1855.79    148.60 o 
  -4   6  20     1655.12     1736.25    135.45 o 
  -3   6  20        4.42       89.86     70.28 o 
  -2   6  20      130.88      160.20     38.80 o 
  -1   6  20      368.47      439.24     52.03 o 
   0   6  20     1366.87     1353.20     97.60 o 
   1   6  20     1014.01     1032.88     84.78 o 
   2   6  20      188.87      193.00     46.32 o 
   3   6  20     1059.99     1066.34    103.39 o 
   4   6  20      610.46      626.60    107.08 o 
  -8   7  20       42.09       97.32     51.79 o 
  -7   7  20       24.25      213.13    109.45 o 
  -6   7  20       55.11       94.40     39.64 o 
  -5   7  20      516.56      507.79     72.73 o 
  -4   7  20      264.75      214.65     49.16 o 
  -3   7  20        0.54       45.34     32.13 o 
  -2   7  20        0.12      149.49     75.38 o 
  -1   7  20       73.60      124.30     42.24 o 
   0   7  20       82.98       74.55     32.66 o 
   1   7  20      223.68      215.82     63.20 o 
   2   7  20      104.06      306.81    167.64 o 
   3   7  20       10.50       13.88     45.42 o 
  -6   8  20        5.87       -0.67     17.82 o 
  -5   8  20      151.01      127.96     42.88 o 
  -4   8  20      343.42      399.07     74.09 o 
  -3   8  20      174.99      208.00     54.08 o 
  -2   8  20        7.93       15.77     22.06 o 
  -1   8  20       48.06      114.59     44.73 o 
   0   8  20      289.78      224.35     92.66 o 
   1   8  20      310.20      450.97    178.63 o 
 -11   1  21      572.02     1331.80    203.10 o 
 -10   1  21       85.27      493.56    179.76 o 
  -9   1  21        3.98       20.59     21.77 o 
  -8   1  21      374.60      509.06     68.51 o 
  -7   1  21     1127.11     1855.47    329.08 o 
  -6   1  21      116.22      712.14    347.37 o 
  -5   1  21     1497.59     1774.63    153.57 o 
  -4   1  21     1933.38     1899.23    122.45 o 
  -3   1  21     2364.30     3054.79    339.02 o 
  -2   1  21      656.25     1054.97    267.69 o 
  -1   1  21        2.74      211.96     58.10 o 
   0   1  21       81.57       85.22     17.04 o 
   1   1  21       75.36      151.08     29.67 o 
   2   1  21     1167.45     1415.31    110.73 o 
   3   1  21      465.67      457.51     55.32 o 
   4   1  21      426.34      458.30     62.73 o 
   5   1  21     1252.99     1322.07    111.70 o 
   6   1  21      219.73      213.78     56.13 o 
 -11   2  21      510.79      505.95     75.78 o 
 -10   2  21     1587.93     1480.26    131.79 o 
  -9   2  21      965.97      871.14     89.87 o 
  -8   2  21      219.94      225.51     47.03 o 
  -7   2  21      328.03      338.72     54.59 o 
  -6   2  21     3516.71     3523.64    201.55 o 
  -5   2  21     3987.40     3885.76    214.03 o 
  -4   2  21     1868.50     1884.10     95.30 o 
  -3   2  21      283.92      253.72     34.26 o 
  -2   2  21     4434.16     4259.00    170.48 o 
  -1   2  21     7177.94     7326.97    266.43 o 
   0   2  21     1463.13     1565.78     92.08 o 
   1   2  21       51.90      105.67     21.82 o 
   2   2  21      337.57      347.84     37.17 o 
   3   2  21     4405.21     4105.93    178.36 o 
   4   2  21     2086.43     2099.44    147.25 o 
   5   2  21       21.33       23.69     22.76 o 
   6   2  21      378.62      402.85     64.78 o 
 -11   3  21      282.33      334.77     78.27 o 
 -10   3  21      129.18      112.63     59.33 o 
  -9   3  21      162.47      207.49     46.14 o 
  -8   3  21     1548.39     1530.77    124.93 o 
  -7   3  21     1480.97     1497.06    117.57 o 
  -6   3  21      430.25      495.51     49.30 o 
  -5   3  21       55.74       71.54     22.82 o 
  -4   3  21      176.24      200.27     30.15 o 
  -3   3  21     5160.34     5040.67    242.12 o 
  -2   3  21     1459.73     1490.34     87.58 o 
  -1   3  21      238.37      276.01     35.00 o 
   0   3  21     1987.86     2108.57    111.90 o 
   1   3  21     2039.52     1954.19    104.07 o 
   2   3  21     1353.39     1226.67     76.70 o 
   3   3  21      131.86      125.40     28.49 o 
   4   3  21      366.38      392.49     56.14 o 
   5   3  21      746.00      760.79     85.13 o 
   6   3  21      356.32      365.60     73.35 o 
 -10   4  21      348.57      642.36    139.20 o 
  -9   4  21     1712.14     1830.00    183.15 o 
  -8   4  21      175.13      207.17     56.14 o 
  -7   4  21      660.53      729.19     65.52 o 
  -6   4  21      866.44      921.54     76.16 o 
  -5   4  21      806.17     1302.92    276.53 o 
  -4   4  21      406.12      896.18    224.91 o 
  -3   4  21      402.57      388.35     44.34 o 
  -2   4  21     1226.66     1206.13     80.28 o 
  -1   4  21      903.77     1351.64    239.47 o 
   0   4  21      372.71      703.76    186.76 o 
   1   4  21        0.14       94.43     53.88 o 
   2   4  21       80.09       84.59     28.67 o 
   3   4  21     1301.44     1383.20     97.97 o 
   4   4  21     1028.64     1023.02    123.21 o 
   5   4  21      349.63      327.62     73.07 o 
 -10   5  21       62.62      246.57     75.59 o 
  -9   5  21       47.25       79.56     47.15 o 
  -8   5  21       22.76      163.96     60.94 o 
  -7   5  21       52.26      637.05    261.25 o 
  -6   5  21      119.97      690.95    283.51 o 
  -5   5  21      170.11      146.74     39.47 o 
  -4   5  21      303.82      630.61    163.94 o 
  -3   5  21      226.31      291.49     64.92 o 
  -2   5  21      323.38      761.10    218.80 o 
  -1   5  21       18.39       15.50     15.24 o 
   0   5  21      282.26      276.19     40.30 o 
   1   5  21      114.01      120.19     36.18 o 
   2   5  21        0.17       21.94     23.67 o 
   3   5  21        4.60       28.06     24.45 o 
   4   5  21       13.29       24.44     29.16 o 
  -9   6  21      391.49      719.63    158.31 o 
  -8   6  21      231.86      262.39     71.98 o 
  -7   6  21      164.95      167.87     46.15 o 
  -6   6  21      861.17      774.59     88.74 o 
  -5   6  21      777.50      933.14    122.13 o 
  -4   6  21      202.81      568.00    235.93 o 
  -3   6  21       86.34       72.30     33.22 o 
  -2   6  21      330.28      309.25     56.32 o 
  -1   6  21      111.79      108.20     30.06 o 
   0   6  21       70.51       57.33     25.88 o 
   1   6  21        1.50       22.34     27.55 o 
   2   6  21       52.24       52.46     31.76 o 
   3   6  21      752.29      756.98     89.59 o 
  -7   7  21     1103.35      975.98    107.57 o 
  -6   7  21       63.72       84.81     36.41 o 
  -5   7  21        5.71       25.87     31.87 o 
  -4   7  21      622.61      593.45     78.65 o 
  -3   7  21     1825.63     1783.67    148.67 o 
  -2   7  21     1225.04     1214.48    118.04 o 
  -1   7  21       76.81       80.48     34.15 o 
   0   7  21      962.26      904.76    117.68 o 
   1   7  21     1520.86     1445.42    154.37 o 
   2   7  21     1675.56     1680.47    219.27 o 
  -5   8  21      367.04      350.64     74.90 o 
  -4   8  21      973.60      972.27    129.98 o 
  -3   8  21       12.63       26.63     30.51 o 
  -2   8  21      911.50      903.27    106.73 o 
  -1   8  21     1718.67     1769.68    235.23 o 
 -11   0  22     1279.00      903.78    680.90 o 
 -10   0  22     2426.43     1697.01    997.56 o 
  -9   0  22      602.06      270.86    247.30 o 
  -8   0  22      138.83       57.62     92.44 o 
  -7   0  22     1237.56      990.83    440.70 o 
  -6   0  22     8320.27     8203.13    550.89 o 
  -5   0  22     6179.36     6019.38    629.44 o 
  -4   0  22     1300.43     1187.50    121.77 o 
  -3   0  22      101.01       84.83     36.23 o 
  -2   0  22      523.43      475.93     72.09 o 
  -1   0  22     4303.93     3982.92    256.28 o 
   0   0  22     2917.00     2906.45    152.76 o 
   1   0  22     1199.01     1229.83     85.12 o 
   2   0  22     2057.92     2038.62    123.02 o 
   3   0  22     3111.63     2977.54    241.66 o 
   4   0  22     2120.47     2157.07    203.40 o 
   5   0  22      164.62      161.65     60.82 o 
   6   0  22      475.56      601.14    114.65 o 
 -11   1  22       17.23      293.30     81.76 o 
 -10   1  22      262.94      250.50     53.68 o 
  -9   1  22      253.40      239.75     72.91 o 
  -8   1  22      262.26      393.40     59.79 o 
  -7   1  22      652.11     1052.78    121.75 o 
  -6   1  22       27.32       84.66     35.11 o 
  -5   1  22     1512.14     1993.83    196.23 o 
  -4   1  22      620.06     1413.88    270.53 o 
  -3   1  22       13.90      617.44    208.78 o 
  -2   1  22       47.77      163.64     60.57 o 
  -1   1  22      769.91      703.88     50.87 o 
   0   1  22     3838.18     3639.17    147.05 o 
   1   1  22     2539.81     2371.76     99.24 o 
   2   1  22       87.00      126.05     25.84 o 
   3   1  22      341.20      344.09     50.21 o 
   4   1  22      621.94      569.92     71.22 o 
   5   1  22      797.60      855.26     91.88 o 
   6   1  22      238.21      196.20     52.45 o 
 -11   2  22      120.69      237.86     73.92 o 
 -10   2  22       35.35      484.90    228.18 o 
  -9   2  22      113.37      407.15     94.75 o 
  -8   2  22        9.46       98.51     51.87 o 
  -7   2  22        1.91      142.04     41.45 o 
  -6   2  22      164.19     1761.83    519.92 o 
  -5   2  22      353.31     1557.22    527.08 o 
  -4   2  22      905.58     1365.42    227.70 o 
  -3   2  22      189.60      198.67     29.09 o 
  -2   2  22      740.83      871.34     71.83 o 
  -1   2  22      828.74     1351.82    185.62 o 
   0   2  22       75.11       97.78     25.13 o 
   1   2  22        0.78       23.09     11.52 o 
   2   2  22       45.63       56.88     20.58 o 
   3   2  22        0.42      142.21     81.86 o 
   4   2  22       11.76        4.03     14.67 o 
   5   2  22       52.19       69.08     33.43 o 
 -11   3  22       35.50      217.19     89.52 o 
 -10   3  22      204.57      267.50     69.80 o 
  -9   3  22      208.69      267.69    119.47 o 
  -8   3  22      189.87      274.28     85.03 o 
  -7   3  22      699.17     1156.06    244.32 o 
  -6   3  22      426.11      461.29     64.40 o 
  -5   3  22      571.80      543.40     54.37 o 
  -4   3  22      817.05      855.77     70.28 o 
  -3   3  22      139.66      235.29     47.09 o 
  -2   3  22      218.44      178.20     33.33 o 
  -1   3  22      176.66      155.59     30.21 o 
   0   3  22     2529.83     2537.04    131.74 o 
   1   3  22     2004.45     1908.05    103.71 o 
   2   3  22      106.82      100.01     29.78 o 
   3   3  22       16.91       19.42     15.47 o 
   4   3  22        1.32       16.80     20.37 o 
   5   3  22      242.55      194.09     61.58 o 
 -10   4  22      606.01      556.14    102.92 o 
  -9   4  22       48.29      395.45    106.74 o 
  -8   4  22        8.65       64.87     35.93 o 
  -7   4  22      299.24      364.77     61.68 o 
  -6   4  22     2793.75     2705.99    146.61 o 
  -5   4  22     1831.19     1819.92    111.90 o 
  -4   4  22       39.31       66.48     22.22 o 
  -3   4  22      925.14      923.70     70.27 o 
  -2   4  22     2083.60     2134.70    121.77 o 
  -1   4  22     3434.37     3327.16    182.01 o 
   0   4  22      595.58      599.65     56.33 o 
   1   4  22      393.24      442.88     47.39 o 
   2   4  22     1031.28      965.52     86.80 o 
   3   4  22      364.45      378.33     58.19 o 
   4   4  22      119.98      166.88     54.71 o 
  -9   5  22      593.19      597.80    103.55 o 
  -8   5  22     1033.44     1024.14    135.74 o 
  -7   5  22      684.32      685.10    106.26 o 
  -6   5  22      250.77      223.66     47.31 o 
  -5   5  22     2602.79     2526.74    170.78 o 
  -4   5  22     3487.76     3350.56    178.92 o 
  -3   5  22     1011.63      959.94     76.85 o 
  -2   5  22      375.67      441.35     50.33 o 
  -1   5  22       37.00       62.84     23.42 o 
   0   5  22     1575.83     1581.84    105.05 o 
   1   5  22     1815.39     1849.97    139.29 o 
   2   5  22      158.83      150.01     39.66 o 
   3   5  22      101.55      107.02     46.89 o 
   4   5  22     1293.94     1370.09    151.35 o 
  -8   6  22       11.70       92.41     50.59 o 
  -7   6  22      468.20      469.40     93.17 o 
  -6   6  22      909.65     1049.33    103.30 o 
  -5   6  22      612.08      685.75     79.39 o 
  -4   6  22      106.29      142.81     41.94 o 
  -3   6  22       91.07      134.53     40.25 o 
  -2   6  22      468.17      525.16     69.88 o 
  -1   6  22     1107.14     1136.03    102.50 o 
   0   6  22      441.92      441.97     56.18 o 
   1   6  22      268.94      254.22     51.98 o 
   2   6  22      858.67      763.31     89.80 o 
   3   6  22      379.56      415.74     82.88 o 
  -6   7  22       11.57       52.08     39.97 o 
  -5   7  22       12.12       26.22     25.62 o 
  -4   7  22       17.33       36.67     48.71 o 
  -3   7  22      125.08      147.07     47.64 o 
  -2   7  22       57.78       79.89     37.93 o 
  -1   7  22      197.93      191.84     50.98 o 
   0   7  22      128.77      171.02     61.28 o 
   1   7  22       19.29       61.58     43.69 o 
 -11   1  23       94.95       85.60     40.03 o 
 -10   1  23      301.24      330.74     67.81 o 
  -9   1  23      988.42      937.66    165.98 o 
  -8   1  23      147.83      169.68     45.13 o 
  -7   1  23       20.14      345.30     95.31 o 
  -6   1  23     1588.80     1603.66    137.65 o 
  -5   1  23      701.20     1192.64    223.43 o 
  -4   1  23     1453.10     1461.02    113.65 o 
  -3   1  23       42.97       58.55     23.54 o 
  -2   1  23       43.77       78.11     26.83 o 
  -1   1  23      671.42      591.71     46.40 o 
   0   1  23      859.49     1287.06    162.02 o 
   1   1  23      610.44      683.98     47.63 o 
   2   1  23       49.50       85.65     21.83 o 
   3   1  23      880.16      936.94     84.30 o 
   4   1  23     1386.31     1278.86    108.53 o 
   5   1  23      574.13      572.43     75.89 o 
 -11   2  23      657.49      748.66    153.86 o 
 -10   2  23     1128.43     1129.05    119.11 o 
  -9   2  23        9.90       38.58     26.76 o 
  -8   2  23      422.14      405.28     64.39 o 
  -7   2  23     1313.33     1287.97    111.50 o 
  -6   2  23     2623.08     2656.10    180.99 o 
  -5   2  23     1766.16     1896.57    137.46 o 
  -4   2  23      183.67      286.51     58.12 o 
  -3   2  23     1588.04     1622.41    112.02 o 
  -2   2  23     4435.70     4210.74    179.89 o 
  -1   2  23     2122.65     1879.86     98.58 o 
   0   2  23      191.15      144.25     26.22 o 
   1   2  23      624.49      698.80     54.45 o 
   2   2  23     1449.60     1374.60     93.66 o 
   3   2  23     1301.82     1309.29    127.02 o 
   4   2  23        1.18        3.76     18.69 o 
   5   2  23      296.38      241.18     63.16 o 
 -10   3  23      589.37      622.30    109.95 o 
  -9   3  23     1203.07     1308.65    150.66 o 
  -8   3  23      626.02      697.54     82.71 o 
  -7   3  23       44.04      207.93     68.13 o 
  -6   3  23      128.67      192.93     47.00 o 
  -5   3  23     2153.67     2182.54    151.69 o 
  -4   3  23     2761.04     2798.77    142.06 o 
  -3   3  23      410.27      386.34     44.17 o 
  -2   3  23     1852.34     1760.32    102.69 o 
  -1   3  23     4463.04     4255.54    191.42 o 
   0   3  23     2016.15     1928.19    108.44 o 
   1   3  23      827.26      802.78     59.24 o 
   2   3  23        0.55        5.95     13.54 o 
   3   3  23     1437.17     1452.93    136.48 o 
   4   3  23     2447.91     2441.27    213.81 o 
 -10   4  23      268.14      417.56     91.28 o 
  -9   4  23      210.35      202.16     65.25 o 
  -8   4  23      227.21      218.18     63.60 o 
  -7   4  23      303.91      396.51     75.12 o 
  -6   4  23      151.61      815.74    278.52 o 
  -5   4  23      375.96      925.93    242.22 o 
  -4   4  23       19.23       31.95     19.83 o 
  -3   4  23      314.30      285.15     40.44 o 
  -2   4  23      170.11      421.86    125.88 o 
  -1   4  23        1.71       40.02     22.45 o 
   0   4  23      399.04      394.94     47.55 o 
   1   4  23        1.12        3.82     13.37 o 
   2   4  23     1217.42     1273.55    108.20 o 
   3   4  23      337.90      362.25     70.32 o 
   4   4  23      173.41      169.35     56.35 o 
  -9   5  23       32.74      120.01     55.31 o 
  -8   5  23       31.06      414.11    120.08 o 
  -7   5  23      221.27      367.64     85.04 o 
  -6   5  23       32.64      110.18     52.19 o 
  -5   5  23       60.95      711.45    287.15 o 
  -4   5  23        0.11       15.06     24.84 o 
  -3   5  23        0.90       59.81     37.50 o 
  -2   5  23       66.26       92.96     32.45 o 
  -1   5  23       53.43       58.54     24.52 o 
   0   5  23       20.59       25.95     20.76 o 
   1   5  23       63.47       96.95     35.60 o 
   2   5  23       94.30       64.17     31.78 o 
   3   5  23       58.00       59.48     42.23 o 
  -8   6  23      545.35      495.19     95.11 o 
  -7   6  23      700.14      812.47    126.48 o 
  -6   6  23      262.02      485.98     91.96 o 
  -5   6  23        9.83       86.46     56.45 o 
  -4   6  23      173.89      141.73     43.53 o 
  -3   6  23      792.46      763.10     91.69 o 
  -2   6  23      711.93      774.47     89.32 o 
  -1   6  23       32.23       34.18     25.89 o 
   0   6  23       37.90       11.11     24.29 o 
   1   6  23      625.04      585.31     92.94 o 
   2   6  23     1289.10     1264.42    142.84 o 
  -5   7  23      519.38      547.33     84.23 o 
  -4   7  23     1369.95     1352.99    133.14 o 
  -3   7  23      654.46      669.21     96.84 o 
  -2   7  23      260.65      206.06     55.89 o 
  -1   7  23     1308.11     1105.34    136.37 o 
   0   7  23     1503.40     1455.91    159.53 o 
 -11   0  24      948.49      530.24    425.67 o 
 -10   0  24      181.36      106.82    121.79 o 
  -9   0  24      410.76      181.61    207.72 o 
  -8   0  24     1019.66      728.37    386.63 o 
  -7   0  24     1374.27     1182.39    144.56 o 
  -6   0  24      443.48      416.65    143.03 o 
  -5   0  24      674.53      587.05    113.10 o 
  -4   0  24     1274.11     1118.16    145.86 o 
  -3   0  24     1703.73     1537.21    156.61 o 
  -2   0  24     3397.53     3027.61    232.10 o 
  -1   0  24      404.32      354.40     68.38 o 
   0   0  24     2197.45     2226.01    182.10 o 
   1   0  24     2104.38     2017.77    164.29 o 
   2   0  24     1574.94     1501.53    149.55 o 
   3   0  24      554.88      409.99     80.34 o 
   4   0  24      112.80      182.38     60.19 o 
 -10   1  24     1041.06      829.60    121.54 o 
  -9   1  24     1041.43     1205.52    143.46 o 
  -8   1  24      453.57      443.09     76.65 o 
  -7   1  24       32.15       24.89     22.61 o 
  -6   1  24     3001.73     3511.79    228.88 o 
  -5   1  24     2705.75     2732.68    184.72 o 
  -4   1  24     1635.93     1820.40    128.64 o 
  -3   1  24       34.56       48.02     23.73 o 
  -2   1  24     1725.23     1688.79    117.05 o 
  -1   1  24     5284.86     4993.53    247.67 o 
   0   1  24     2550.55     2415.85    119.19 o 
   1   1  24       55.30       54.09     23.45 o 
   2   1  24      223.10      199.81     50.86 o 
   3   1  24     1013.74     1022.19    112.38 o 
   4   1  24     1478.18     1538.74    149.87 o 
 -10   2  24        0.67      322.57    178.73 o 
  -9   2  24       51.14       37.96     31.25 o 
  -8   2  24       19.57       92.04     38.87 o 
  -7   2  24      240.69      532.80     79.19 o 
  -6   2  24       93.93     1205.46    259.19 o 
  -5   2  24        2.00      401.14    103.52 o 
  -4   2  24      311.88      301.58     57.07 o 
  -3   2  24      459.52      622.47     81.52 o 
  -2   2  24       96.18      329.29    104.53 o 
  -1   2  24       17.74       65.84     30.78 o 
   0   2  24       90.92      119.36     27.60 o 
   1   2  24        0.30       93.81     42.65 o 
   2   2  24        6.47      147.60     69.65 o 
   3   2  24       70.33       76.39     34.64 o 
   4   2  24        6.12       30.03     29.31 o 
 -10   3  24      115.53      295.58    109.97 o 
  -9   3  24       58.93      497.01    109.03 o 
  -8   3  24       50.31      202.56     51.40 o 
  -7   3  24      334.50      284.55     51.87 o 
  -6   3  24        2.43       32.27     26.10 o 
  -5   3  24       52.76      669.54    227.24 o 
  -4   3  24        2.78      211.63    104.62 o 
  -3   3  24       47.18      117.35     39.34 o 
  -2   3  24      426.47      701.80    148.97 o 
  -1   3  24      610.32      906.03    160.88 o 
   0   3  24      162.34      251.54     63.16 o 
   1   3  24       11.30      118.17     75.72 o 
   2   3  24        9.56       13.03     17.49 o 
   3   3  24       23.20       48.96     32.54 o 
   4   3  24       23.34       26.73     31.02 o 
  -9   4  24       78.62      123.95     63.57 o 
  -8   4  24      397.83      386.56     84.67 o 
  -7   4  24     1289.49     1328.46    153.45 o 
  -6   4  24      808.32      800.99     91.01 o 
  -5   4  24      333.25      355.69     63.91 o 
  -4   4  24     1568.67     1480.81    140.45 o 
  -3   4  24     1972.55     1932.06    116.58 o 
  -2   4  24     1329.91     1301.56     90.82 o 
  -1   4  24      139.84       91.60     26.48 o 
   0   4  24      934.53      932.13     72.53 o 
   1   4  24     1052.72     1039.83     97.30 o 
   2   4  24      290.96      291.09     54.40 o 
   3   4  24      203.18      227.22     60.36 o 
  -8   5  24      298.59      313.93     81.47 o 
  -7   5  24      196.96      202.30     61.17 o 
  -6   5  24     1911.50     1944.46    179.70 o 
  -5   5  24     1307.34     1372.94    154.71 o 
  -4   5  24      579.31      560.75     68.16 o 
  -3   5  24      156.32      177.28     35.03 o 
  -2   5  24       93.66       97.83     30.34 o 
  -1   5  24     1760.94     1747.55    127.85 o 
   0   5  24     1222.22     1288.42    109.53 o 
   1   5  24       37.18       25.23     26.27 o 
   2   5  24      235.53      262.35     54.35 o 
  -7   6  24      627.10      787.25    126.01 o 
  -6   6  24       74.47      115.77     53.16 o 
  -5   6  24        1.02       -3.50     20.28 o 
  -4   6  24       41.23       91.38     38.46 o 
  -3   6  24      491.68      443.25     71.53 o 
  -2   6  24      474.13      514.15     75.23 o 
  -1   6  24       19.50       17.51     22.88 o 
   0   6  24      704.45      659.32    100.49 o 
   1   6  24      746.36      687.15    100.66 o 
  -4   7  24       65.44      566.06    393.67 o 
  -3   7  24        2.25       13.98     29.57 o 
 -10   1  25      794.14      905.34    122.68 o 
  -9   1  25       82.02      599.25     92.52 o 
  -8   1  25      280.72      339.58     62.92 o 
  -7   1  25       18.46       17.93     22.60 o 
  -6   1  25     1330.49     2230.42    367.59 o 
  -5   1  25     1361.76     2081.34    363.61 o 
  -4   1  25      528.00      752.74    114.74 o 
  -3   1  25       70.41      103.06     31.08 o 
  -2   1  25       87.56      590.04    174.58 o 
  -1   1  25      516.42     1216.82    213.13 o 
   0   1  25      572.50      713.83     68.55 o 
   1   1  25        2.16       26.31     22.31 o 
   2   1  25     1061.25     1215.69    165.96 o 
   3   1  25     1080.10     1025.30    154.38 o 
   4   1  25      245.98      257.25     85.71 o 
 -10   2  25       58.45       56.88     45.76 o 
  -9   2  25     1165.31     1206.76    125.72 o 
  -8   2  25      622.62      654.69     84.71 o 
  -7   2  25      268.30      283.16     56.32 o 
  -6   2  25      481.02      445.89     72.04 o 
  -5   2  25     1792.00     1751.33    143.62 o 
  -4   2  25     5504.51     5513.12    304.78 o 
  -3   2  25     1523.93     1369.26    114.81 o 
  -2   2  25       25.96       87.91     30.27 o 
  -1   2  25      259.25      228.55     38.72 o 
   0   2  25     2071.32     1810.74    104.47 o 
   1   2  25     2719.19     2575.93    151.80 o 
   2   2  25      269.83      229.64     51.99 o 
   3   2  25      151.74      186.05     52.64 o 
  -9   3  25      806.23      764.81    118.18 o 
  -8   3  25      122.21      123.57     43.87 o 
  -7   3  25      286.32      350.01     67.75 o 
  -6   3  25     1658.84     1448.42    131.19 o 
  -5   3  25     3100.81     3073.84    206.54 o 
  -4   3  25      128.12      109.46     37.24 o 
  -3   3  25     1020.07      946.25     90.12 o 
  -2   3  25     2118.79     2070.65    146.46 o 
  -1   3  25     1249.87     1196.76     85.97 o 
   0   3  25     1846.42     1636.91     97.40 o 
   1   3  25        9.23        8.21     14.77 o 
   2   3  25      602.58      613.78     85.88 o 
   3   3  25      842.68      765.51    104.14 o 
  -9   4  25      149.08      118.22     56.20 o 
  -8   4  25      254.14      268.02     87.09 o 
  -7   4  25        3.58      376.31    105.61 o 
  -6   4  25      179.68      263.21     93.13 o 
  -5   4  25      322.67      250.33     64.19 o 
  -4   4  25      352.00      428.50     67.61 o 
  -3   4  25      159.63      484.59    225.32 o 
  -2   4  25        6.57       43.18     34.40 o 
  -1   4  25       98.85      104.66     29.21 o 
   0   4  25      551.51      636.57     74.89 o 
   1   4  25     1014.78      962.19     91.89 o 
   2   4  25      262.78      293.83     64.61 o 
  -8   5  25       25.45       78.71     52.58 o 
  -7   5  25        2.55       83.26     48.00 o 
  -6   5  25        3.58      418.49    148.92 o 
  -5   5  25       11.07      368.88    169.32 o 
  -4   5  25      130.97      181.26     62.13 o 
  -3   5  25      106.90      169.45     53.85 o 
  -2   5  25       10.43       26.08     22.75 o 
  -1   5  25       76.80       92.64     29.97 o 
   0   5  25       95.75       80.88     33.41 o 
   1   5  25       28.35       16.81     22.45 o 
  -6   6  25       88.35       92.44     49.38 o 
  -5   6  25       45.93       61.49     37.41 o 
  -4   6  25      538.66      531.98     97.03 o 
  -3   6  25      465.47      458.44     88.84 o 
  -2   6  25      202.14      158.93     59.56 o 
  -1   6  25        2.37       23.83     32.16 o 
 -10   0  26      402.31      194.43    179.93 o 
  -9   0  26     1131.61      774.50    437.25 o 
  -8   0  26      935.92      691.22    412.44 o 
  -7   0  26       56.10       32.00     42.32 o 
  -6   0  26      132.91      156.97     61.84 o 
  -5   0  26     2720.33     2612.53    269.14 o 
  -4   0  26     1448.13     1522.40    248.43 o 
  -3   0  26      403.22      396.50     83.14 o 
  -2   0  26        0.59       43.13     50.78 o 
  -1   0  26     2698.75     2688.16    230.25 o 
   0   0  26     5332.14     4872.17    360.74 o 
   1   0  26     1540.76     1600.08    270.90 o 
   2   0  26        9.73       13.25     39.11 o 
   3   0  26      421.42      438.16    158.47 o 
 -10   1  26      553.22      616.90     92.08 o 
  -9   1  26      283.88      160.07     47.99 o 
  -8   1  26        1.11       81.38     35.90 o 
  -7   1  26      560.83      529.88     73.11 o 
  -6   1  26      804.60     1111.27    124.96 o 
  -5   1  26      341.16      756.25    227.79 o 
  -4   1  26        0.47      129.32     57.00 o 
  -3   1  26      199.65      236.92     47.89 o 
  -2   1  26     1588.33     1579.13    116.87 o 
  -1   1  26      645.99      640.94     67.30 o 
   0   1  26        5.08        8.23     15.35 o 
   1   1  26       55.43       49.75     29.84 o 
   2   1  26      219.70      340.34     90.13 o 
   3   1  26      471.80      491.94    116.29 o 
  -9   2  26      139.98      316.64     93.17 o 
  -8   2  26      171.69      272.18     66.23 o 
  -7   2  26       40.00      106.73     39.22 o 
  -6   2  26      264.61      343.18     61.62 o 
  -5   2  26       82.85      325.45    133.56 o 
  -4   2  26      167.15      373.07     83.86 o 
  -3   2  26       66.75      120.18     46.05 o 
  -2   2  26      165.53      116.86     35.09 o 
  -1   2  26      505.10      397.38     54.60 o 
   0   2  26        1.08      104.13     53.55 o 
   1   2  26       14.98      106.40     40.39 o 
   2   2  26        2.58       14.14     31.78 o 
   3   2  26       21.80       26.23     42.27 o 
  -9   3  26        1.10      153.29     67.01 o 
  -8   3  26       46.19       72.53     43.88 o 
  -7   3  26      294.87      280.72     56.87 o 
  -6   3  26      660.12      619.50     87.07 o 
  -5   3  26       85.22      494.33    171.02 o 
  -4   3  26      572.20      515.12     73.62 o 
  -3   3  26      373.85      412.87     64.77 o 
  -2   3  26      597.28      630.38     75.36 o 
  -1   3  26      285.19      272.96     47.37 o 
   0   3  26       61.05      195.22     68.64 o 
   1   3  26       59.65       51.99     30.58 o 
   2   3  26      209.78      276.15     87.30 o 
  -8   4  26      790.98      746.66    119.01 o 
  -7   4  26      113.15       59.22     39.33 o 
  -6   4  26      403.46      299.97     74.56 o 
  -5   4  26     1503.39     1443.21    129.58 o 
  -4   4  26     1264.15     1164.98    108.49 o 
  -3   4  26      696.70      661.70     80.32 o 
  -2   4  26       34.35       14.20     18.93 o 
  -1   4  26      757.98      692.07     73.64 o 
   0   4  26      888.78      781.94    101.70 o 
   1   4  26      211.28      248.69     61.09 o 
  -7   5  26     1402.14     1332.97    167.77 o 
  -6   5  26      709.00      739.41    114.58 o 
  -5   5  26      205.50      147.89     58.85 o 
  -4   5  26      122.91      182.40     71.05 o 
  -3   5  26      355.83      367.84     77.36 o 
  -2   5  26     1499.07     1433.30    150.48 o 
  -1   5  26      727.84      617.43     95.24 o 
   0   5  26       70.58       97.81     56.61 o 
  -3   6  26      489.25      532.19    127.36 o 
  -9   1  27      239.09      249.05     60.54 o 
  -8   1  27      227.09      185.75     51.22 o 
  -7   1  27      401.05      523.46     78.57 o 
  -6   1  27      482.52      688.01     83.95 o 
  -5   1  27       74.68      121.21     46.10 o 
  -4   1  27       47.40       31.38     27.91 o 
  -3   1  27      274.19      269.45     53.96 o 
  -2   1  27      298.81      567.35    169.25 o 
  -1   1  27       98.75       86.06     30.57 o 
   0   1  27      481.10      444.12     68.63 o 
   1   1  27     1500.64     1520.14    199.57 o 
   2   1  27      681.59      638.64    128.21 o 
  -9   2  27     1176.24     1188.23    193.92 o 
  -8   2  27      461.70      429.23     74.80 o 
  -7   2  27       38.74       60.53     32.58 o 
  -6   2  27      573.15      607.29     88.36 o 
  -5   2  27     2674.14     2716.97    202.68 o 
  -4   2  27     1056.26     1056.90    119.22 o 
  -3   2  27       53.76       48.09     27.89 o 
  -2   2  27      264.81      256.20     47.12 o 
  -1   2  27     1515.08     1293.97    109.87 o 
   0   2  27     2278.22     2028.79    167.87 o 
   1   2  27      200.33      176.85     66.65 o 
   2   2  27      240.62      255.97     75.92 o 
  -8   3  27      178.97      152.96     58.06 o 
  -7   3  27      787.28      827.26    102.24 o 
  -6   3  27      427.14      444.07     73.60 o 
  -5   3  27       42.92       47.61     29.77 o 
  -4   3  27     1203.76     1201.72    110.21 o 
  -3   3  27      812.50      732.96     82.00 o 
  -2   3  27      407.52      403.99     59.93 o 
  -1   3  27      108.11      110.19     32.28 o 
   0   3  27      315.08      303.79     59.93 o 
   1   3  27      812.69      825.03    136.30 o 
  -7   4  27       14.75       43.52     38.30 o 
  -6   4  27      154.02      147.88     57.70 o 
  -5   4  27      441.54      536.88    101.50 o 
  -4   4  27      447.61      499.86     74.14 o 
  -3   4  27      292.94      295.91     59.08 o 
  -2   4  27        1.50        4.34     16.85 o 
  -1   4  27      711.28      782.64    106.71 o 
   0   4  27      451.77      503.68     90.63 o 
  -5   5  27        3.78        9.42     28.33 o 
  -4   5  27      148.63      133.98     48.66 o 
  -3   5  27       66.15      129.01     53.12 o 
  -2   5  27       81.39      133.04     70.39 o 
  -8   0  28        0.04       -9.91     31.79 o 
  -7   0  28      274.97      264.60     86.81 o 
  -6   0  28      354.09      272.16     88.24 o 
  -5   0  28     2449.25     2068.47    246.49 o 
  -4   0  28     1819.18     1727.97    190.83 o 
  -3   0  28       71.46      120.72     56.86 o 
  -2   0  28     2129.84     2155.91    220.00 o 
  -1   0  28     1528.84     1400.13    164.85 o 
   0   0  28      874.57      904.99    216.14 o 
   1   0  28        1.39       46.68     70.02 o 
  -8   1  28      877.37      815.30    101.84 o 
  -7   1  28      268.11      306.22     65.61 o 
  -6   1  28        2.62      118.15     49.77 o 
  -5   1  28      369.05      306.18     65.19 o 
  -4   1  28     1831.73     1571.57    136.00 o 
  -3   1  28     1646.75     1551.11    127.75 o 
  -2   1  28        5.84        0.87     12.82 o 
  -1   1  28      394.68      378.48     56.91 o 
   0   1  28     1028.54     1115.09    156.66 o 
   1   1  28      834.36      885.95    156.34 o 
  -8   2  28       22.71      119.35     50.60 o 
  -7   2  28       13.39       17.81     27.80 o 
  -6   2  28      356.38      354.31     72.84 o 
  -5   2  28      234.12      509.13    182.48 o 
  -4   2  28      112.93      317.10    123.59 o 
  -3   2  28        0.10        7.02     17.64 o 
  -2   2  28        0.91        5.26     16.06 o 
  -1   2  28        7.78       26.34     23.43 o 
   0   2  28       22.83       85.80     41.62 o 
   1   2  28       67.62       66.67     49.75 o 
  -7   3  28       70.86      123.47     55.61 o 
  -6   3  28       10.52       42.74     32.91 o 
  -5   3  28       24.15       20.09     26.80 o 
  -4   3  28      531.28      520.65     77.30 o 
  -3   3  28      317.95      307.10     58.61 o 
  -2   3  28      131.00      105.98     35.27 o 
  -1   3  28        8.20        4.10     18.97 o 
   0   3  28        0.98       48.04     44.48 o 
  -6   4  28      400.94      409.53     90.91 o 
  -5   4  28      564.31      592.56    102.52 o 
  -4   4  28      156.26      155.48     52.75 o 
  -3   4  28      321.04      362.03     65.79 o 
  -2   4  28      712.87      696.17     83.01 o 
  -1   4  28      318.15      307.54     68.84 o 
  -7   1  29      206.56      226.02     56.86 o 
  -6   1  29       12.11       13.88     24.24 o 
  -5   1  29      641.11      611.56     91.36 o 
  -4   1  29      838.23      953.34    125.16 o 
  -3   1  29      180.59      259.26     88.23 o 
  -2   1  29        5.18       17.40     20.44 o 
  -1   1  29      826.88      792.69    101.81 o 
   0   1  29     1201.46     1097.24    168.50 o 
  -7   2  29      474.42      462.36     87.79 o 
  -6   2  29     1256.46     1099.79    119.87 o 
  -5   2  29      246.51      219.84     53.22 o 
  -4   2  29      211.56      141.12     42.72 o 
  -3   2  29      567.92      505.04     70.82 o 
  -2   2  29      892.82      894.43     90.19 o 
  -1   2  29      719.51      655.03     95.16 o 
  -6   3  29      533.62      471.47     87.79 o 
  -5   3  29     1935.88     1829.08    160.96 o 
  -4   3  29     1268.21     1150.79    120.22 o 
  -3   3  29      572.02      494.83     70.61 o 
  -2   3  29       51.23       74.33     31.98 o 
  -6   0  30      372.39      251.46    108.90 o 
  -5   0  30      194.46      158.17     66.32 o 
  -4   0  30      912.13      894.47    152.65 o 
  -3   0  30     2135.44     2247.71    247.80 o 
  -2   0  30      600.86      570.91    105.37 o 
  -6   1  30      222.35      183.28     62.98 o 
  -5   1  30     1187.48     1199.79    129.88 o 
  -4   1  30     1257.70     1289.80    134.20 o 
  -3   1  30       96.31       80.60     34.05 o 
  -2   1  30       27.61       69.78     37.89 o 
  -5   2  30       95.56      107.70     42.78 o 
  -4   2  30       49.87       42.94     30.34 o 
  -3   2  30        1.56       23.47     26.02 o 
                                                 
